# Supplementary material for: Differential Programming of B Cells in AID Deficient Mice
Source: PLoS One. 2013 Jul 29;8(7):e69815. doi: 10.1371/journal.pone.0069815 (PMC3726761; doi:10.1371/journal.pone.0069815)
Supplement: Table S1 — (XLS) [file pone.0069815.s005.xls]

## Sheet: Differ. genes GC B cells
*If logFC < 0, then the gene is higher expressed in Aicda-/- B cells, when logFC > 0 higher in Aicda+/+ B cells
ensembl_gene_id	mgi_symbol	chr.	band	logFC*	logCPM	PValue	FDR
ENSMUSG00000076614	Ighg1	12	F1	6.25363	9.68558	3.20642e-128	4.28153e-124
ENSMUSG00000076613	Ighg	12	F1	5.37967	6.84343	1.52512e-98	1.01824e-94
ENSMUSG00000076613	Ighg2b	12	F1	5.37967	6.84343	1.52512e-98	1.01824e-94
ENSMUSG00000030329	C530028O21Rik	6	F2	-8.93113	3.48205	1.45347e-56	6.4694e-53
ENSMUSG00000076612	Ighg2c	12	F1	7.56991	3.69474	1.48447e-49	4.95552e-46
ENSMUSG00000009246	Trpm5	7	F5	-2.59804	5.87835	1.43637e-25	3.83596e-22
ENSMUSG00000030207	8430419L09Rik	6	G1	-2.12189	5.50725	6.33589e-22	1.41005e-18
ENSMUSG00000030214	Plbd1	6	G1	-2.37156	4.52088	3.02493e-20	5.77027e-17
ENSMUSG00000030103	Bhlhe40	6	E2	-1.96126	5.29359	3.00196e-18	5.01064e-15
ENSMUSG00000090192	Gm16556	6	F1	5.00603	1.55869	4.94175e-18	7.33191e-15
ENSMUSG00000036931	Nfkbid	7	B1	-1.72677	6.41546	1.44102e-16	1.9242e-13
ENSMUSG00000030319	Cand2	6	E3	2.18718	4.09434	3.1708e-16	3.84907e-13
ENSMUSG00000034115	Scn11a	9	F3	3.39746	2.2058	6.23315e-16	6.93594e-13
ENSMUSG00000069662	Marcks	10	B1	-1.73273	5.18798	6.93633e-15	7.12468e-12
ENSMUSG00000087150	BC064078	6	F3	-1.84617	4.50028	1.05487e-13	1.00612e-10
ENSMUSG00000023034	Nr4a1	15	F1	-1.82316	5.09409	2.29567e-13	1.91588e-10
ENSMUSG00000064373	Sepp1	15	A1	1.47588	7.03223	4.15204e-13	3.26131e-10
ENSMUSG00000083773	Gm13394	2	A3	-8.02455	0.272651	8.89888e-13	6.60148e-10
ENSMUSG00000022505	Emp2	16	A1	2.4904	2.63336	1.41803e-12	9.96573e-10
ENSMUSG00000052305	Hbb-b1	7	E3	-2.10366	4.19038	1.76895e-12	1.18104e-09
ENSMUSG00000048031	Fcrl5	3	F1	-2.44942	2.94845	6.19294e-12	3.93782e-09
ENSMUSG00000063816	Gm4987	X	A4	-2.49287	2.62769	7.12654e-12	4.32549e-09
ENSMUSG00000047632	Fgfbp3	19	C2	2.90986	1.85077	1.03378e-11	6.00176e-09
ENSMUSG00000047515	BC049715	6	G1	7.78138	0.136397	1.44275e-11	8.02709e-09
ENSMUSG00000026167	Wnt10a	1	C4	-2.55181	2.24932	2.60477e-11	1.39126e-08
ENSMUSG00000029333	Rasgef1b	5	E3	-1.52556	4.78885	4.79795e-11	2.46412e-08
ENSMUSG00000057315	Arhgap24	5	E5	-2.13316	3.03042	5.90982e-11	2.81835e-08
ENSMUSG00000076731	Ighv8-12	12	F2	-1.68584	4.391	6.24857e-11	2.87714e-08
ENSMUSG00000033730	Egr3	14	D2	-1.70764	4.0633	6.59555e-11	2.93568e-08
ENSMUSG00000030203	Dusp16	6	G1	1.38665	5.65246	7.23756e-11	3.11752e-08
ENSMUSG00000076617	Ighm	12	F1	-1.42121	12.9659	9.2123e-11	3.84412e-08
ENSMUSG00000028459	Cd72	4	A5	-1.35962	8.31123	1.27743e-10	5.16895e-08
ENSMUSG00000046805	Mpeg1	19	A	-1.46509	6.03418	1.33076e-10	5.22638e-08
ENSMUSG00000029084	Cd38	5	B3	-1.62281	5.37974	1.43179e-10	5.46249e-08
ENSMUSG00000029026	Trp73	4	E2	-2.1725	2.57139	3.62513e-10	1.30828e-07
ENSMUSG00000052684	Jun	4	C5	-2.59107	2.67594	6.86266e-10	2.4115e-07
ENSMUSG00000048001	Hes5	4	E2	-1.71512	3.65211	9.2932e-10	3.18185e-07
ENSMUSG00000003283	Hck	2	H1	-1.87335	3.23551	9.74069e-10	3.25169e-07
ENSMUSG00000006574	Slc4a1	11	D	-2.33238	1.89374	1.93762e-09	6.3105e-07
ENSMUSG00000034981	Parm1	5	E2	1.27464	5.68701	3.53196e-09	1.0968e-06
ENSMUSG00000000617	Grm6	11	B1.3	-1.5771	6.2822	3.89615e-09	1.18239e-06
ENSMUSG00000017390	Aldoc	11	B5	-1.43143	4.57267	4.50263e-09	1.33608e-06
ENSMUSG00000034708	Grn	11	D	-1.16752	6.10719	5.63768e-09	1.63652e-06
ENSMUSG00000069919	Hba-a1	11	A4	-1.9919	2.72612	7.3663e-09	2.09281e-06
ENSMUSG00000028199	Cryz	3	H4	1.34472	4.56908	1.73728e-08	4.83289e-06
ENSMUSG00000076569	Igkv5-39	6	C1	-1.64395	5.21399	2.64345e-08	7.20368e-06
ENSMUSG00000053175	Bcl3	7	A3	-1.18085	5.60738	3.84784e-08	1.02761e-05
ENSMUSG00000000253	Gmpr	13	A5	2.30395	1.98291	5.24477e-08	1.3468e-05
ENSMUSG00000020173	Cobl	11	A1	1.68047	3.17833	5.19514e-08	1.3468e-05
ENSMUSG00000025203	Scd2	19	C3	-1.13491	8.36995	7.8767e-08	1.98448e-05
ENSMUSG00000021086	4930403N07Rik	12	C3	2.3634	1.37125	9.81344e-08	2.38252e-05
ENSMUSG00000023033	Scn8a	15	F1	1.90851	2.7315	9.64989e-08	2.38252e-05
ENSMUSG00000047766	Lrrc49	9	B	1.40532	3.92556	1.19686e-07	2.85387e-05
ENSMUSG00000032261	Sh3bgrl2	9	E2	1.25385	5.31587	1.63143e-07	3.82185e-05
ENSMUSG00000001864	Aif1l	2	B	1.58525	3.2198	1.68812e-07	3.84829e-05
ENSMUSG00000074813	Gm14005	2	F1	1.84394	2.3638	1.70036e-07	3.84829e-05
ENSMUSG00000042453	Reln	5	A3	1.30492	5.17912	1.86587e-07	4.15249e-05
ENSMUSG00000025314	Ptprj	2	E1	-1.09048	6.69786	2.19825e-07	4.81201e-05
ENSMUSG00000076695	Ighv1-18	12	F2	-1.48239	3.82723	2.33571e-07	5.03044e-05
ENSMUSG00000073409	H2-Q6	17	B1	-1.07167	7.29484	3.90098e-07	8.13903e-05
ENSMUSG00000023505	Cdca3	6	F2	1.01945	7.60768	3.98143e-07	8.17908e-05
ENSMUSG00000069917	Hba-a2	11	A4	-1.98194	1.86022	4.08458e-07	8.26385e-05
ENSMUSG00000042351	Grap2	15	E1	-1.17097	4.76739	4.49502e-07	8.9585e-05
ENSMUSG00000022659	Gcet2	16	B5	1.03625	8.70955	4.82656e-07	9.47781e-05
ENSMUSG00000038776	Ephx1	1	H4	-1.06418	5.70563	5.1155e-07	9.8996e-05
ENSMUSG00000030257	Srgap3	6	E3	-3.75801	0.0987455	5.54014e-07	0.000105682
ENSMUSG00000030217	Art4	6	G1	1.79235	2.39851	5.71617e-07	0.000107504
ENSMUSG00000021203	Otub2	12	E	1.06167	6.39922	6.10534e-07	0.000113229
ENSMUSG00000029401	Rilpl2	5	F	-1.25082	4.36033	6.98326e-07	0.000127736
ENSMUSG00000001444	Tbx21	11	D	-1.49787	3.24102	7.99062e-07	0.000144187
ENSMUSG00000022372	Sla	15	D2	-0.982078	6.41241	8.88769e-07	0.000158237
ENSMUSG00000060550	H2-Q7	17	B1	-1.13612	4.68956	9.18283e-07	0.00016134
ENSMUSG00000038418	Egr1	18	B1	-1.0022	6.53862	1.25605e-06	0.000217818
ENSMUSG00000042213	Anubl1	6	E3	1.29133	3.94332	1.35849e-06	0.000232564
ENSMUSG00000049608	Gpr55	1	C5	-1.41123	3.32036	1.52324e-06	0.000251109
ENSMUSG00000087642	Ighe	12	F1	3.39763	0.0375081	2.16305e-06	0.00034799
ENSMUSG00000030272	Camk1	6	E3	2.81648	0.639523	2.19064e-06	0.000348233
ENSMUSG00000051627	Hist1h1e	13	A3.1	-2.98725	0.615415	2.33753e-06	0.000367212
ENSMUSG00000076677	Ighv6-3	12	F1	-1.55761	2.78288	2.55234e-06	0.000396295
ENSMUSG00000024013	Fgd2	17	A3.3	-1.04903	6.59873	2.64042e-06	0.000405259
ENSMUSG00000038764	Ptpn3	4	B3	2.08217	1.21209	2.97333e-06	0.000451169
ENSMUSG00000066677	Pydc3	1	H3	1.91851	1.85491	3.3345e-06	0.000500287
ENSMUSG00000021782	Dlg5	14	A3	1.34047	3.75939	3.4483e-06	0.000511612
ENSMUSG00000024975	Pdcd4	19	D2	-1.09094	4.82451	3.50703e-06	0.000514608
ENSMUSG00000028341	Nr4a3	4	B1	-2.09464	1.13251	3.68163e-06	0.000534357
ENSMUSG00000042793	Lgr6	1	E4	2.95008	0.184571	4.65325e-06	0.00066308
ENSMUSG00000078954	Arhgap8	15	E2	1.06304	4.71043	4.66783e-06	0.00066308
ENSMUSG00000028664	Ephb2	4	D3	3.00303	-0.0220002	5.39585e-06	0.000750529
ENSMUSG00000041654	Slc39a11	11	E2	1.00866	5.04571	5.39388e-06	0.000750529
ENSMUSG00000072844	G530011O06Rik	X	F5	1.60695	2.9983	5.56669e-06	0.00076631
ENSMUSG00000025270	Alas2	X	F3	-2.03392	1.16022	6.02265e-06	0.000820617
ENSMUSG00000048215	A630023P12Rik	5	F	1.71726	4.36352	6.22019e-06	0.000830581
ENSMUSG00000059810	Rgs3	4	B3	-1.48139	2.66718	6.90865e-06	0.000913378
ENSMUSG00000002324	Rec8	14	C3	-1.97044	1.62259	7.46531e-06	0.000972528
ENSMUSG00000048534	Amica1	9	A5.2	-1.65581	1.96188	7.50171e-06	0.000972528
ENSMUSG00000032028	Fam55b	9	A5.3	-0.877209	6.92411	9.95834e-06	0.00127859
ENSMUSG00000055322	Tns1	1	C3	-3.03187	-0.214139	1.01615e-05	0.00129225
ENSMUSG00000001128	Cfp	X	A1.3	-0.938909	5.3841	1.02723e-05	0.00129402
ENSMUSG00000037419	Endod1	9	A1	-0.878176	6.28183	1.08239e-05	0.00135076
ENSMUSG00000042842	Serpinb6b	13	A3.2	1.04421	4.63469	1.12503e-05	0.00139097
ENSMUSG00000033538	Casp4	9	A1	-0.982002	4.99259	1.14701e-05	0.00140514
ENSMUSG00000028339	Col15a1	4	B1	1.61478	2.07404	1.29467e-05	0.00157161
ENSMUSG00000056999	Ide	19	C2	1.0795	4.45879	1.36349e-05	0.00164025
ENSMUSG00000031303	Map3k15	X	F4	1.28205	3.56883	1.49396e-05	0.00178115
ENSMUSG00000025702	March8	6	E3	1.39864	2.57588	1.6261e-05	0.00190468
ENSMUSG00000013419	Zfp651	9	F4	1.88472	1.41691	1.75872e-05	0.0020421
ENSMUSG00000026415	Fcamr	1	E4	-1.42206	3.22568	1.98124e-05	0.00228065
ENSMUSG00000026581	Sell	1	H2.2	-1.15298	4.24222	2.17626e-05	0.00248373
ENSMUSG00000040899	Ccr6	17	A1	-1.46874	3.10347	2.31597e-05	0.00262077
ENSMUSG00000030201	Lrp6	6	G1	-0.921905	5.6904	2.48229e-05	0.00278538
ENSMUSG00000000184	Ccnd2	6	F3	-0.994921	4.78749	2.7446e-05	0.00305405
ENSMUSG00000024675	Ms4a4c	19	A	-0.924458	5.31327	2.86891e-05	0.00316599
ENSMUSG00000027843	Ptpn22	3	F2.2	-1.27135	3.40046	2.95419e-05	0.00323338
ENSMUSG00000039899	Fgl2	5	A3	-1.37227	3.1325	3.40438e-05	0.00369583
ENSMUSG00000076688	Ighv15-2	12	F2	1.57943	2.20315	3.45028e-05	0.00371545
ENSMUSG00000056737	Capg	6	C1	-0.997737	5.13096	3.65839e-05	0.00389332
ENSMUSG00000072704	2700089E24Rik	6	G1	-1.10742	4.86812	3.67377e-05	0.00389332
ENSMUSG00000039457	Ppl	16	A1	-0.964178	4.56485	3.97749e-05	0.00418201
ENSMUSG00000032231	Anxa2	9	C	0.815698	8.4413	4.04743e-05	0.00421416
ENSMUSG00000040435	Ppp1r15a	7	B3	-1.23074	4.26981	4.0712e-05	0.00421416
ENSMUSG00000026223	Itm2c	1	C5	-0.846548	5.87805	4.19767e-05	0.00431165
ENSMUSG00000037972	Snn	16	A1	-0.866755	7.07884	4.30071e-05	0.00438377
ENSMUSG00000029059	2810405K02Rik	4	E2	-1.61497	1.59123	4.41881e-05	0.00447003
ENSMUSG00000026872	Zeb2	2	B	-1.11722	4.10726	4.51008e-05	0.00452805
ENSMUSG00000022263	Trio	15	B1	-0.830937	6.62058	4.54411e-05	0.00452817
ENSMUSG00000029134	Plb1	5	B1	2.65344	0.144655	4.60172e-05	0.00455162
ENSMUSG00000022637	Cblb	16	B5	-0.825072	7.06832	4.77109e-05	0.00468444
ENSMUSG00000016529	Il10	1	E4	-2.42679	0.0574322	5.04981e-05	0.00488624
ENSMUSG00000048058	Ldlrad3	2	E2	-2.49025	-0.0463903	5.03858e-05	0.00488624
ENSMUSG00000020644	Id2	12	A1.3	-1.09378	3.66365	5.35342e-05	0.00514275
ENSMUSG00000053024	Cntn2	1	E4	-1.20728	3.00159	5.95262e-05	0.00567752
ENSMUSG00000058173	BC017612	9	A2	0.864634	5.73535	6.04718e-05	0.00572681
ENSMUSG00000000409	Lck	4	D2.2	-0.795379	7.92347	7.10012e-05	0.00667661
ENSMUSG00000030110	Ret	6	F1	1.26119	2.95479	7.49931e-05	0.00700268
ENSMUSG00000032280	Tle3	9	B	-0.825151	5.79256	7.67126e-05	0.00711349
ENSMUSG00000021708	Rasgrf2	13	C3	-1.11655	3.64119	8.26291e-05	0.00755716
ENSMUSG00000021250	Fos	12	D2	-2.07691	2.84297	9.06379e-05	0.00817762
ENSMUSG00000028378	Ptgr1	4	B3	0.962469	4.50376	9.5466e-05	0.00846012
ENSMUSG00000034445	Cybasc3	19	A	-0.766451	6.98116	9.56697e-05	0.00846012
ENSMUSG00000076666	Ighv14-4	12	F1	-1.54636	2.32805	9.48535e-05	0.00846012
ENSMUSG00000015396	Cd83	13	A4	-0.764255	9.38433	9.68438e-05	0.0085076
ENSMUSG00000035133	Arhgap5	12	C1	-1.5304	1.7276	0.000100746	0.00879253
ENSMUSG00000015597	Zfp318	17	C	-0.874626	4.80892	0.000103167	0.00894541
ENSMUSG00000017491	Rarb	14	A2	1.61164	1.57822	0.000106909	0.0090927
ENSMUSG00000076665	Ighv7-3	12	F1	-1.3301	3.22438	0.00010687	0.0090927
ENSMUSG00000087263	Gm15726	X	F5	1.72117	1.44432	0.000106859	0.0090927
ENSMUSG00000029581	Fscn1	5	G2	1.00879	3.94382	0.000111298	0.00938614
ENSMUSG00000056413	Adap1	5	G2	0.890825	5.02544	0.000111765	0.00938614
ENSMUSG00000032010	Usp2	9	A5.1	0.876659	4.90796	0.000115803	0.00959808
ENSMUSG00000043243	Fam129c	8	B3.3	-0.892867	5.2583	0.000116445	0.00959808
ENSMUSG00000029919	Hpgds	6	C1	0.852729	5.77607	0.000118176	0.00966829
ENSMUSG00000076615	Ighg3	12	F1	0.766285	7.28417	0.000118745	0.00966829
ENSMUSG00000040613	Apobec1	6	F1	-0.749016	8.36374	0.00012483	0.0101022
ENSMUSG00000003545	Fosb	7	A3	-2.47263	0.919542	0.000128273	0.0102764
ENSMUSG00000031995	St14	9	A4	-0.881226	4.63929	0.000128523	0.0102764
ENSMUSG00000061086	Myl4	11	E1	0.781705	6.29955	0.000135046	0.0107337
ENSMUSG00000025911	Adhfe1	1	A2	1.06979	3.74636	0.000136403	0.0107774
ENSMUSG00000020396	Nefh	11	A1	-1.25328	2.61594	0.000143733	0.0112898
ENSMUSG00000090272	Mndal	1	H3	-0.886567	4.74144	0.000146211	0.0114173
ENSMUSG00000061311	Rag1	2	E2	3.48912	-0.820478	0.000149725	0.0116237
ENSMUSG00000046879	Irgm1	11	B1.2	-0.993787	4.15115	0.000151652	0.0117052
ENSMUSG00000047798	Cd300lf	11	E2	-0.913625	5.07068	0.00015975	0.0122595
ENSMUSG00000031779	Ccl22	8	C5	-1.55202	1.49487	0.000163088	0.012444
ENSMUSG00000048078	Odz4	7	E1	-2.09252	0.304794	0.000165401	0.0125488
ENSMUSG00000042978	Sbk1	7	F3	-0.815414	5.63762	0.000166913	0.0125921
ENSMUSG00000039982	Dtx4	19	A	-1.19746	2.93777	0.000168947	0.0126739
ENSMUSG00000038058	Nod1	6	B3	-1.15349	2.96037	0.000173353	0.0129318
ENSMUSG00000030541	Idh2	7	D2	0.769657	6.20361	0.000177617	0.0131034
ENSMUSG00000086695	Gm15247	X	F5	1.9057	1.27712	0.000176645	0.0131034
ENSMUSG00000078566	Bnip3	7	F4	-1.59434	1.38549	0.000182011	0.0133538
ENSMUSG00000020108	Ddit4	10	B4	-0.856321	5.18567	0.00018801	0.0137186
ENSMUSG00000058626	Capn11	17	B3	-2.64817	1.4343	0.000212837	0.0153623
ENSMUSG00000021356	Irf4	13	A3.2	-0.738226	6.0311	0.000220171	0.0157422
ENSMUSG00000075254	Heg1	16	B3	-0.773498	7.12313	0.000220459	0.0157422
ENSMUSG00000003418	St8sia6	2	A1	-0.805383	5.2975	0.000226447	0.0160837
ENSMUSG00000031626	Sorbs2	8	B1.1	0.935292	4.21438	0.000237915	0.0168089
ENSMUSG00000030064	Frmd4b	6	D3	1.61982	1.19529	0.000239776	0.0168512
ENSMUSG00000021754	Map3k1	13	D2.2	-0.766466	6.11182	0.000246149	0.0172085
ENSMUSG00000026616	Cr2	1	H6	-0.721751	8.87047	0.000250328	0.0174095
ENSMUSG00000028071	Sh2d2a	3	F1	-0.941354	4.02448	0.000254737	0.0175335
ENSMUSG00000032818	Loxhd1	18	E3	1.65122	1.11417	0.000262533	0.0179774
ENSMUSG00000032226	Gcnt3	9	D	1.16804	3.49133	0.000269351	0.0183502
ENSMUSG00000005465	Il27ra	8	C2	-0.980585	3.70853	0.000276084	0.0186189
ENSMUSG00000034634	Ly6d	15	D3	-0.86278	6.23766	0.000275326	0.0186189
ENSMUSG00000054435	Gimap4	6	B2.3	-0.754581	6.90976	0.000278931	0.0187164
ENSMUSG00000027799	Nbea	3	C	2.71262	-0.58533	0.00028056	0.0187316
ENSMUSG00000025809	Itgb1	8	E2	-0.822852	7.64988	0.000287698	0.019018
ENSMUSG00000037788	Vopp1	6	B3	0.977684	3.82728	0.000287022	0.019018
ENSMUSG00000053560	Ier2	8	C2	-0.902951	4.60253	0.000294818	0.0193927
ENSMUSG00000064147	Rab44	17	A3.3	-1.9005	0.545682	0.000323442	0.0210679
ENSMUSG00000020689	Itgb3	11	E1	0.70705	6.73084	0.000326485	0.0211629
ENSMUSG00000045038	Prkce	17	E4	-0.887673	4.32588	0.000329545	0.0212581
ENSMUSG00000076668	Ighv7-4	12	F1	-2.44945	-0.297139	0.000353508	0.0226942
ENSMUSG00000085394	2210414B05Rik	4	A1	1.21159	2.46711	0.000364415	0.0232824
ENSMUSG00000038570	Fam154b	7	D3	-1.68407	0.866	0.000366276	0.0232899
ENSMUSG00000074151	Nlrc5	8	C5	-0.711574	6.46224	0.000381854	0.0241654
ENSMUSG00000029752	Asns	6	A1	0.784025	5.21509	0.000384988	0.0241929
ENSMUSG00000039168	Dap	15	B2	0.708564	7.52149	0.000391704	0.0244412
ENSMUSG00000009092	Derl3	10	C1	-0.775797	5.23483	0.000402864	0.0250207
ENSMUSG00000036617	Etl4	2	A3	0.809998	4.76257	0.000412034	0.0254547
ENSMUSG00000040209	Zfp704	3	A1	2.22189	-0.0424694	0.000413665	0.0254547
ENSMUSG00000044703	Phf11	14	C3	-1.30743	2.01681	0.000433698	0.0259
ENSMUSG00000045103	Dmd	X	C1	-1.76633	0.729056	0.000429631	0.0259
ENSMUSG00000069114	Zbtb10	3	A1	-1.45422	1.28939	0.000434479	0.0259
ENSMUSG00000076508	Igkv17-127	6	C1	-0.902759	4.14242	0.000431818	0.0259
ENSMUSG00000079419	Ms4a6c	19	A	-0.766573	5.27725	0.000429228	0.0259
ENSMUSG00000015112	Slc25a13	6	A1	0.909049	4.1653	0.000451469	0.0266746
ENSMUSG00000000753	Serpinf1	11	B5	0.960831	3.64971	0.000472315	0.0273022
ENSMUSG00000029822	Osbpl3	6	B2.3	0.824576	5.05657	0.00046973	0.0273022
ENSMUSG00000031258	Xkrx	X	E3	0.707453	5.96775	0.000470737	0.0273022
ENSMUSG00000042770	Hebp1	6	G1	-2.04348	0.0353101	0.000469302	0.0273022
ENSMUSG00000055413	H2-Q5	17	B1	-0.86922	4.38385	0.000469687	0.0273022
ENSMUSG00000029814	Igf2bp3	6	B2.3	0.990375	4.18591	0.000482461	0.0275312
ENSMUSG00000030659	Nucb2	7	F1	-0.907077	4.19893	0.000480746	0.0275312
ENSMUSG00000035863	Palm	10	C1	0.795385	5.27934	0.000479253	0.0275312
ENSMUSG00000028362	Tnfsf8	4	C1	-2.95436	-0.36054	0.000486711	0.0276556
ENSMUSG00000038775	Vill	9	F3	1.22354	2.49998	0.000494732	0.0279922
ENSMUSG00000070867	Gm12824	4	D1	-1.13078	2.73297	0.000498519	0.0280874
ENSMUSG00000040350	Trim7	11	B1.2	-0.823092	6.67232	0.000503193	0.0282316
ENSMUSG00000007613	Tgfbr1	4	B1	0.69001	7.15275	0.000539914	0.0299151
ENSMUSG00000027858	Tspan2	3	F2.2	-0.957613	3.70751	0.000541917	0.0299151
ENSMUSG00000033016	Nfatc1	18	E3	-0.689164	8.39382	0.00054216	0.0299151
ENSMUSG00000045671	Spred2	11	A3.1	1.02329	3.06911	0.000565944	0.031099
ENSMUSG00000042389	Tsen2	6	E3	-0.96488	3.37636	0.000568593	0.0311165
ENSMUSG00000008496	Pou2f2	7	A3	-0.688417	6.83126	0.000574155	0.0312926
ENSMUSG00000078945	Naip2	13	D1	-1.25064	2.05533	0.000578803	0.0314177
ENSMUSG00000018509	Cenpv	11	B2	0.816683	4.42401	0.000589524	0.0317416
ENSMUSG00000020023	Tmcc3	10	C2	-1.57803	1.1059	0.000589236	0.0317416
ENSMUSG00000033306	Lpp	16	B1	0.687073	8.07695	0.000598553	0.0320983
ENSMUSG00000064345	mt-Nd2	MT		-0.986837	11.2865	0.000608844	0.0325196
ENSMUSG00000020641	Rsad2	12	A2	-1.79384	0.562052	0.00063791	0.0339363
ENSMUSG00000022346	Myc	15	D1	-0.744692	5.80437	0.000648275	0.0342479
ENSMUSG00000072620	Slfn2	11	C	-0.677533	6.79	0.000649814	0.0342479
ENSMUSG00000035513	Ntng2	2	B	-0.800595	5.11336	0.000672814	0.0352317
ENSMUSG00000033949	Trim36	18	C	-1.18727	2.19194	0.000718059	0.0374527
ENSMUSG00000051839	Gypa	8	C2	-2.17909	-0.29538	0.00072569	0.0375587
ENSMUSG00000085786	Gm15987	6	F3	-0.881669	4.24877	0.000729	0.0375843
ENSMUSG00000052512	Nav2	7	B4	1.14811	2.38048	0.00074153	0.0380833
ENSMUSG00000021313	Ryr2	13	A1	1.27301	2.23318	0.000771898	0.039491
ENSMUSG00000030365	Clec2i	6	F3	0.876224	4.38524	0.000782707	0.0398912
ENSMUSG00000035692	Isg15	4	E2	-1.51373	1.59329	0.000792666	0.0402452
ENSMUSG00000076709	Ighv1-47	12	F2	-1.47615	1.09303	0.000816231	0.0412846
ENSMUSG00000032369	Plscr1	9	E3.3	-1.11571	2.46208	0.000820588	0.0413484
ENSMUSG00000005417	Mprip	11	B1.3	0.672347	8.67888	0.000848538	0.042596
ENSMUSG00000052837	Junb	8	C3	-0.711918	6.4245	0.000893602	0.0446902
ENSMUSG00000022018	1190002H23Rik	14	D3	0.734421	5.03355	0.000921875	0.0459321
ENSMUSG00000020876	Snx11	11	D	-0.684122	6.1336	0.000956274	0.0472239
ENSMUSG00000032089	Il10ra	9	A5.2	-0.671757	6.62122	0.000954534	0.0472239
ENSMUSG00000046049	Rp1l1	14	D1	-1.06675	2.61167	0.000958413	0.0472239
ENSMUSG00000026880	Stom	2	B	-1.0878	2.50381	0.000965253	0.0473861
ENSMUSG00000025497	Cdhr5	7	F5	-2.06862	-0.0476963	0.000983049	0.048083
ENSMUSG00000007617	Homer1	13	C3	-0.971037	4.19816	0.00099283	0.0483842
ENSMUSG00000055148	Klf2	8	B3.3	-0.876888	4.30685	0.00101361	0.0490389
ENSMUSG00000064337	mt-Rnr1	MT	-0.733683	8.3375	0.00106551	0.0509957
ENSMUSG00000043391	2510009E07Rik	16	B1	0.647944	6.29584	0.00107218	0.0511313
ENSMUSG00000043298	C030030A07Rik	6	G1	2.1137	-0.322961	0.00107718	0.0511871
ENSMUSG00000027313	Chac1	2	E5	1.4075	1.40776	0.00109518	0.051789
ENSMUSG00000028469	Npr2	4	A5	-1.35448	1.48356	0.0010976	0.051789
ENSMUSG00000020100	Slc29a3	10	B4	-0.81195	4.47873	0.00111079	0.0519651
ENSMUSG00000050248	Evc2	5	B3	-1.29723	1.74753	0.00111524	0.0519651
ENSMUSG00000078490	C030017K20Rik	4	E2	0.978227	4.15554	0.001112	0.0519651
ENSMUSG00000037692	Ahdc1	4	D2.3	-0.945614	3.37228	0.00113244	0.0523907
ENSMUSG00000042333	Tnfrsf14	4	E2	-0.860095	4.24866	0.0011339	0.0523907
ENSMUSG00000061232	H2-K1	17	B1	-0.636826	9.83465	0.00114737	0.0528304
ENSMUSG00000034706	Dnaic2	11	E2	1.19322	2.08276	0.00115802	0.0531374
ENSMUSG00000024030	Abcg1	17	A3.3	-0.903935	3.60542	0.00117071	0.053536
ENSMUSG00000020806	Rhbdf2	11	E2	-0.682239	5.46228	0.00119233	0.0543383
ENSMUSG00000079499	6530402F18Rik	2	B	-0.670252	5.66907	0.00120406	0.0546867
ENSMUSG00000000386	Mx1	16	C4	-1.5059	0.866489	0.00124817	0.0563798
ENSMUSG00000037071	Scd1	19	C3	-0.711521	9.43592	0.00124979	0.0563798
ENSMUSG00000021453	Gadd45g	13	A5	-1.06821	2.45036	0.00132181	0.0594278
ENSMUSG00000074794	Arrdc3	13	C2	-0.740214	4.95403	0.00135337	0.0606427
ENSMUSG00000037996	Slc24a2	4	C4	2.31143	-0.621396	0.00138864	0.0620152
ENSMUSG00000015766	Eps8	6	G1	-2.13501	-0.357823	0.00142499	0.0634262
ENSMUSG00000021025	Nfkbia	12	C1	-0.623909	6.63885	0.00146671	0.0648507
ENSMUSG00000030123	Plxnd1	6	E3	-1.27219	1.73868	0.00146514	0.0648507
ENSMUSG00000036553	Sh3tc1	5	B3	-0.940137	3.30291	0.00148099	0.065266
ENSMUSG00000039942	Ptger4	15	A1	-0.970257	2.94777	0.00150941	0.0662999
ENSMUSG00000005397	Nid1	13	A1	-1.08181	2.91368	0.0015363	0.0672598
ENSMUSG00000064368	mt-Nd6	MT	-0.842904	10.5996	0.00162266	0.0708083
ENSMUSG00000025372	Baiap2	11	E2	-0.765532	4.50397	0.00163402	0.0710719
ENSMUSG00000015950	Ncf1	5	G2	-0.625288	7.72674	0.00166833	0.0723285
ENSMUSG00000042133	Ppig	2	C2	-0.938736	6.33591	0.00168659	0.0728838
ENSMUSG00000005980	Dnase1	16	A1	0.988481	4.25851	0.00169218	0.0728895
ENSMUSG00000024672	Ms4a7	19	A	-1.76937	0.340411	0.00169814	0.0729106
ENSMUSG00000028217	Cdh17	4	A1	-0.942542	3.36016	0.00174159	0.0745367
ENSMUSG00000021057	Akap5	12	C3	-0.700567	5.15946	0.0017491	0.0746191
ENSMUSG00000026009	Icos	1	C2	-1.88536	0.0189342	0.00175511	0.0746369
ENSMUSG00000078306	Gm16493	9	B	0.665055	5.43231	0.00177392	0.0751973
ENSMUSG00000074141	Il4i1	7	B3	-0.645091	8.15596	0.00180173	0.0761343
ENSMUSG00000032883	Acsl3	1	C4	-0.692935	5.41601	0.00181481	0.0764455
ENSMUSG00000039891	Txlnb	10	A3	2.31143	-0.636027	0.001882	0.0788113
ENSMUSG00000045322	Tlr9	9	F1	-0.715588	6.66921	0.00188278	0.0788113
ENSMUSG00000039084	Chad	11	D	1.5741	1.01525	0.00191024	0.0797107
ENSMUSG00000032251	Irak1bp1	9	E2	1.08719	2.13935	0.00192714	0.0801652
ENSMUSG00000003746	Man1a	10	B3	-0.701262	7.41833	0.00193661	0.0803093
ENSMUSG00000024866	Acy3	19	A	2.79379	-0.897455	0.00197336	0.0813815
ENSMUSG00000086706	Gm15848	1	E4	-1.04025	3.11131	0.00197466	0.0813815
ENSMUSG00000019891	Dcbld1	10	B3	-0.705087	4.64191	0.00200035	0.0821865
ENSMUSG00000017002	Slpi	2	H3	0.86367	5.44603	0.0020132	0.0822897
ENSMUSG00000039264	Gimap3	6	B2.3	-0.666828	5.26223	0.00201518	0.0822897
ENSMUSG00000030789	Itgax	7	F3	-1.63106	0.411757	0.00202757	0.0822922
ENSMUSG00000036273	Lrrk2	15	E3	-0.683368	7.73453	0.0020259	0.0822922
ENSMUSG00000015023	Ddx19a	8	E1	0.596961	6.75419	0.00209363	0.0847159
ENSMUSG00000014077	1500003O03Rik	2	E5	0.61469	7.04313	0.00211839	0.085459
ENSMUSG00000030268	Bcat1	6	G3	0.74547	4.74588	0.00215597	0.0867129
ENSMUSG00000063851	Rnf183	4	B3	1.15241	1.8222	0.0021849	0.0873503
ENSMUSG00000074215	Gm10643	8	C2	-1.43903	0.807058	0.00217874	0.0873503
ENSMUSG00000044734	Serpinb1a	13	A3.2	-0.776343	4.29418	0.00220353	0.0878322
ENSMUSG00000052821	Cysltr1	X	D	1.19988	1.52489	0.00222601	0.0884639
ENSMUSG00000030188	Magohb	6	F3	-0.914428	3.48231	0.0022611	0.0895419
ENSMUSG00000061859	Inadl	4	C6	1.10963	2.30104	0.00229079	0.090233
ENSMUSG00000022892	App	16	C3.3	-1.52219	0.57257	0.00232733	0.090603
ENSMUSG00000030067	Foxp1	6	D3	-0.630282	8.02284	0.00232069	0.090603
ENSMUSG00000030124	Lag3	6	F2	-1.94127	0.161406	0.00231453	0.090603
ENSMUSG00000036452	Arhgap26	18	B3	-0.608816	6.41509	0.00230881	0.090603
ENSMUSG00000030346	Rad51ap1	6	F3	0.633011	5.76506	0.00235448	0.0913937
ENSMUSG00000040525	Cblc	7	A3	-2.18152	-0.690007	0.00238886	0.0924594
ENSMUSG00000073940	Hbb-b2	7	E3	-0.8444	3.42918	0.00244041	0.0941814
ENSMUSG00000006310	Zbtb32	7	B1	-0.938192	2.76862	0.00244889	0.0942364
ENSMUSG00000076583	Igkv8-24	6	C1	-1.03345	3.8155	0.00245907	0.0943564
ENSMUSG00000027692	Tnik	3	A3	-1.48317	0.723175	0.00250836	0.0959716
ENSMUSG00000090278	D130062J21Rik	4	A5	1.21507	1.63511	0.00252334	0.0962689
ENSMUSG00000089762	Ier5l	2	B	-2.18152	-0.673034	0.0025812	0.0981957
ENSMUSG00000053580	Tanc2	11	E1	1.03039	2.30793	0.00259288	0.0983599
ENSMUSG00000028789	Adc	4	D2.2	1.74745	0.147213	0.00267386	0.100859
ENSMUSG00000020178	Adora2a	10	C1	-1.39266	0.775492	0.00270437	0.101497
ENSMUSG00000042066	Tmcc2	1	E4	-1.8077	0.102651	0.00270792	0.101497
ENSMUSG00000064347	mt-Ta	MT	-1.289	2.7712	0.00271357	0.101497
ENSMUSG00000028680	Plk3	4	D1	-0.848143	3.74252	0.00275086	0.102604
ENSMUSG00000052160	Pld4	12	F1	-0.63535	8.06587	0.00277148	0.103085
ENSMUSG00000058385	Hist1h2bg	13	A3.1	-2.48848	-0.655652	0.00278785	0.103406
ENSMUSG00000034707	Gns	10	D2	-0.588107	7.20441	0.00280336	0.103693
ENSMUSG00000053219	Raet1e	10	A3	1.29417	1.16309	0.00283732	0.10466
ENSMUSG00000053219	Raet1c	10	A3	1.29417	1.16309	0.00283732	0.10466
ENSMUSG00000040164	Kcns1	2	H3	0.923333	3.40111	0.00284795	0.104704
ENSMUSG00000087744	9	D	2.40521	-0.856783	0.00285421	0.104704
ENSMUSG00000019916	P4ha1	10	B4	-0.886806	3.4344	0.00287346	0.105121
ENSMUSG00000029205	Chrna9	5	C3.1	1.16906	2.19176	0.00288806	0.105367
ENSMUSG00000040721	Zfhx2	14	C3	-0.801985	4.11279	0.0029957	0.108996
ENSMUSG00000026357	Rgs18	1	F	-0.983899	2.73518	0.00303749	0.109795
ENSMUSG00000027422	Rrbp1	2	G1	-0.60286	6.91161	0.00305056	0.109795
ENSMUSG00000029413	Naaa	5	E2	-0.702623	4.84755	0.00304614	0.109795
ENSMUSG00000015880	Ncapg	5	B3	0.582186	7.45263	0.0031363	0.112321
ENSMUSG00000025161	Slc16a3	11	E2	-1.28081	1.76808	0.00313755	0.112321
ENSMUSG00000021703	Serinc5	13	C3	0.575129	7.19213	0.00326997	0.116437
ENSMUSG00000021978	Extl3	14	D1	-0.614244	6.68625	0.00326149	0.116437
ENSMUSG00000021338	Lrrc16a	13	A3.1	-1.09101	1.91973	0.00329554	0.117035
ENSMUSG00000043410	Hfm1	5	E5	1.37281	1.13448	0.0033332	0.118059
ENSMUSG00000069913	Anp32-ps	11	A4	-0.759636	5.06753	0.00335217	0.118417
ENSMUSG00000031167	Rbm3	X	A1.1	0.616911	6.54495	0.00338426	0.119235
ENSMUSG00000030122	Ptms	6	F2	-0.655279	5.11224	0.00346328	0.121357
ENSMUSG00000035299	Mid1	X	F5	1.09965	6.32206	0.00347175	0.121357
ENSMUSG00000072294	Klf12	14	E2.3	-1.16772	1.73368	0.00350154	0.122078
ENSMUSG00000024104	D6Wsu116e	6	E3	-0.593174	6.49782	0.00351681	0.122292
ENSMUSG00000018427	Ypel2	11	C	-1.1531	1.58296	0.00354225	0.122856
ENSMUSG00000023915	Tnfrsf21	17	B3	0.998376	2.29735	0.00357943	0.123824
ENSMUSG00000032218	Ccnb2	9	D	0.572039	7.37535	0.00362094	0.124909
ENSMUSG00000053263	Gm12592	11	A1	1.66496	0.205184	0.0036295	0.124909
ENSMUSG00000038738	Shank1	7	B3	-0.779375	4.4467	0.00375691	0.128962
ENSMUSG00000079339	Gm14446	19	C1	0.660015	5.05459	0.00384586	0.131676
ENSMUSG00000029313	Aff1	5	E5	-0.754208	3.83277	0.00389481	0.133011
ENSMUSG00000010307	Tmem86a	7	B3	-1.61487	0.25788	0.00390749	0.133104
ENSMUSG00000024900	Cpt1a	19	A	0.567598	7.26078	0.0039492	0.133503
ENSMUSG00000029999	Tgfa	6	D1	1.15768	1.84472	0.00394835	0.133503
ENSMUSG00000079076	Gm3086	12	C2	1.54263	0.38912	0.00393042	0.133503
ENSMUSG00000027330	Cdc25b	2	F1	0.574083	8.68803	0.00400481	0.135041
ENSMUSG00000090958	Lrrc32	7	E1	-0.599305	5.68597	0.00404707	0.136122
ENSMUSG00000014599	Csf1	3	F2.3	-1.22691	1.49401	0.00409641	0.136407
ENSMUSG00000037902	Sirpa	2	F1	-0.638286	5.06983	0.00408701	0.136407
ENSMUSG00000040363	Bcor	X	A1.1	-0.604791	7.50546	0.00408407	0.136407
ENSMUSG00000020472	Zkscan17	11	B1.3	0.582449	6.04229	0.00413947	0.137498
ENSMUSG00000076518	Igkv2-112	6	C1	-1.04257	3.27718	0.00415599	0.137705
ENSMUSG00000037868	Egr2	10	B5.1	-0.776758	3.86529	0.00417099	0.137753
ENSMUSG00000050912	Tmem123	9	A1	-0.630638	8.5413	0.00417807	0.137753
ENSMUSG00000032193	Ldlr	9	A3	-0.592739	5.90474	0.00419927	0.138007
ENSMUSG00000060791	Gmfg	7	B1	0.652161	4.8159	0.00420646	0.138007
ENSMUSG00000021365	Nedd9	13	A4	-0.62195	7.9172	0.00424665	0.138984
ENSMUSG00000019850	Tnfaip3	10	A3	-0.598769	6.13498	0.00429409	0.140193
ENSMUSG00000039783	Kmo	1	H3	0.556274	7.28841	0.00431726	0.140606
ENSMUSG00000005447	Pafah1b3	7	A3	0.567666	7.2801	0.0043722	0.142049
ENSMUSG00000072235	Tuba1a	15	F1	0.586991	5.6937	0.00439296	0.142377
ENSMUSG00000029994	Anxa4	6	D1	-0.764723	3.72213	0.00445202	0.143476
ENSMUSG00000037962	Fam101a	5	G1.1	0.961423	2.47606	0.00445911	0.143476
ENSMUSG00000039977	Ccdc67	9	A2	2.46121	-0.786529	0.0044477	0.143476
ENSMUSG00000080741	Gm11398	13	A3.1	1.42614	0.701389	0.00451033	0.144775
ENSMUSG00000002341	Ncan	8	B3.3	-1.16663	1.37081	0.0045448	0.145177
ENSMUSG00000024008	Cpne5	17	A3.3	0.57681	7.03302	0.00453829	0.145177
ENSMUSG00000037922	Bank1	3	G3	-0.612468	8.16775	0.00462693	0.146754
ENSMUSG00000045761	Fam179a	17	E1.3	1.74952	0.66775	0.00472985	0.149663
ENSMUSG00000041272	Tox	4	A1	0.659369	4.5669	0.00482634	0.152355
ENSMUSG00000032556	Bfsp2	9	F1	0.582755	6.06211	0.00488786	0.153933
ENSMUSG00000081964	Gm11873	4	A3	-1.77689	-0.309537	0.00493896	0.154812
ENSMUSG00000076655	Ighv4-1	12	F1	-1.51874	2.21397	0.00498578	0.155914
ENSMUSG00000032849	Abcc4	14	E4	-0.601142	5.43517	0.0050185	0.15657
ENSMUSG00000050232	Cxcr3	X	D	-1.00587	2.70351	0.00504998	0.157185
ENSMUSG00000048617	Rtbdn	8	C3	1.88543	-0.312964	0.00510572	0.158182
ENSMUSG00000044949	Ubtd2	11	A4	-1.51136	0.326006	0.00515434	0.159319
ENSMUSG00000071203	Naip5	13	D1	-1.0121	2.36997	0.00526148	0.162255
ENSMUSG00000076562	Igkv4-50	6	C1	-0.940415	2.66446	0.00540803	0.166261
ENSMUSG00000015243	Abca1	4	B2	-0.614389	6.04735	0.0054914	0.167254
ENSMUSG00000023953	Polh	17	C	0.546157	7.24157	0.00546438	0.167254
ENSMUSG00000045136	Tubb2b	13	A3.3	-1.31406	1.00238	0.00549873	0.167254
ENSMUSG00000045382	Cxcr4	1	E3	0.547763	8.15386	0.00547403	0.167254
ENSMUSG00000026494	Kif26b	1	H4	-1.99893	-0.869538	0.00551375	0.16733
ENSMUSG00000076940	Iglv2	16	A3	-0.960368	3.8155	0.00558329	0.169056
ENSMUSG00000055675	Kbtbd11	8	A1.1	-0.839688	3.20561	0.00563303	0.170176
ENSMUSG00000020744	Slc25a19	11	E2	-0.550705	8.12421	0.00567956	0.170425
ENSMUSG00000071286	Sowahc	10	B4	-0.783194	3.96475	0.00565547	0.170425
ENSMUSG00000036986	Pml	9	B	-0.762697	4.38751	0.00570838	0.170879
ENSMUSG00000084064	Gm12079	11	A3.3	-1.99893	-0.873134	0.00572027	0.170879
ENSMUSG00000003518	Dusp3	11	D	0.857284	2.78907	0.00577771	0.171444
ENSMUSG00000029122	Evc	5	B3	-0.603923	5.07219	0.00576647	0.171444
ENSMUSG00000076556	Igkv4-57	6	C1	-0.784887	4.14625	0.0057619	0.171444
ENSMUSG00000016757	Ttll12	15	E1	0.570121	5.73358	0.005843	0.172997
ENSMUSG00000036027	1810046K07Rik	9	A5.3	1.04842	2.14897	0.00592501	0.17465
ENSMUSG00000047777	Phf13	4	E2	0.775379	3.45436	0.00599002	0.176178
ENSMUSG00000029449	Rhof	5	F	-0.536108	6.90777	0.00601143	0.176419
ENSMUSG00000030447	Cyfip1	7	B5	-0.670195	5.02825	0.00604205	0.176541
ENSMUSG00000032776	Mctp2	7	D1	0.683257	4.36678	0.0060349	0.176541
ENSMUSG00000064367	mt-Nd5	MT	-0.775845	11.9747	0.00611317	0.17823
ENSMUSG00000008398	Elk3	10	C2	-0.546712	6.71177	0.00614844	0.178479
ENSMUSG00000064349	mt-Tc	MT	-1.16581	3.36559	0.00613961	0.178479
ENSMUSG00000027221	Chst1	2	E1	0.925311	2.45423	0.00616454	0.178558
ENSMUSG00000023947	Nfkbie	17	B3	-0.531497	6.837	0.00622608	0.17995
ENSMUSG00000036295	Lrrn3	12	B1	1.08761	1.54753	0.00628462	0.181249
ENSMUSG00000041431	Ccnb1	13	D1	0.597582	5.124	0.00630002	0.181302
ENSMUSG00000049539	Hist1h1a	13	A3.1	-1.49517	0.727584	0.00631788	0.181425
ENSMUSG00000015340	Cybb	X	A1.1	-0.594499	9.1062	0.00634936	0.181938
ENSMUSG00000004730	Emr1	17	D	-1.1163	1.69591	0.00639945	0.1822
ENSMUSG00000054716	Zfp771	7	F3	0.793988	3.28955	0.00638777	0.1822
ENSMUSG00000057098	Ebf1	11	B1.1	-0.572159	7.22353	0.0063927	0.1822
ENSMUSG00000023094	Msrb2	2	A3	0.961898	2.11412	0.00645255	0.183177
ENSMUSG00000024248	Cox7a2l	17	E4	0.54463	7.4063	0.0064612	0.183177
ENSMUSG00000023967	Mrps18a	17	C	0.563622	6.01757	0.00652806	0.184681
ENSMUSG00000000244	Tspan32	7	F5	-0.573061	5.41049	0.00658026	0.185764
ENSMUSG00000042826	Fgf11	11	B3	0.654691	4.39003	0.00663367	0.186876
ENSMUSG00000022037	Clu	14	D1	-1.15611	1.88639	0.0066549	0.18708
ENSMUSG00000025986	Slc39a10	1	C1.1	-0.707839	4.34237	0.00668545	0.187151
ENSMUSG00000042474	Faim3	1	E4	-0.536123	8.87797	0.00667896	0.187151
ENSMUSG00000022686	B3gnt5	16	A3	-0.642682	5.73814	0.00678806	0.189229
ENSMUSG00000044534	Ccbp2	9	F4	-0.603179	4.875	0.00678281	0.189229
ENSMUSG00000043885	Slc36a4	9	A2	0.576172	5.30167	0.00699663	0.194638
ENSMUSG00000023067	Cdkn1a	17	A3.3	-1.06653	1.8957	0.00708192	0.196304
ENSMUSG00000039997	Ifi203	1	H3	-0.625082	4.8267	0.00710927	0.196543
ENSMUSG00000001270	Ckb	12	F1	-1.00134	1.80614	0.00722313	0.199278
ENSMUSG00000028051	Hcn3	3	F1	-1.36145	0.388201	0.00724404	0.199443

## Sheet: GO analysis GC B cells
GO.ID	Description	p.Val	FDR
GO:0002376	immune system process	0.492377	2568.53
GO:0048731	system development	0.531347	2568.53
GO:0050896	response to stimulus	32.8655	105914
GO:0048856	anatomical structure development	225.067	446953
GO:0007275	multicellular organismal development	231.151	446953
GO:0048513	organ development	319.434	514715
GO:0051239	regulation of multicellular organismal process	398.271	550070
GO:0002520	immune system development	1037.51	1.25383e+06
GO:0032502	developmental process	137.272	1.47461e+06
GO:0032501	multicellular organismal process	1799.73	1.73998e+06
GO:0048534	hemopoietic or lymphoid organ development	3305.02	2.90481e+06
GO:0030097	hemopoiesis	16005.9	1.28954e+07
GO:0048518	positive regulation of biological process	29245.8	2.17499e+07
GO:0003008	system process	50115.1	3.46081e+07
GO:0030154	cell differentiation	575.115	3.70681e+07
GO:0048522	positive regulation of cellular process	154661	8.8668e+07
GO:0007154	cell communication	15591.2	8.8668e+07
GO:0048869	cellular developmental process	379254	2.03701e+08
GO:0023052	signaling	523211	2.66232e+08
GO:0007165	signal transduction	627917	3.03535e+08
GO:0051716	cellular response to stimulus	1.09091e+06	5.02233e+08
GO:0001775	cell activation	230128	1.01131e+09
GO:2000026	regulation of multicellular organismal development	3.03775e+06	1.27691e+09
GO:0051246	regulation of protein metabolic process	3.32313e+06	1.33867e+08
GO:0002521	leukocyte differentiation	3.95389e+06	1.52905e+09
GO:0010942	positive regulation of cell death	8.33764e+06	3.10032e+09
GO:0048519	negative regulation of biological process	1.49333e+07	5.21819e+09
GO:0045321	leukocyte activation	1.51127e+07	5.21819e+09
GO:0002682	regulation of immune system process	1.67173e+07	5.5732e+09
GO:0048583	regulation of response to stimulus	1.81257e+07	5.78561e+09
GO:0065009	regulation of molecular function	1.85513e+07	5.78561e+09
GO:0048584	positive regulation of response to stimulus	4.44432e+07	0.0001342741117299
GO:0043068	positive regulation of programmed cell death	5.11523e+07	0.000149860850837097
GO:0040011	locomotion	6.65063e+07	0.000186722984143988
GO:0007166	cell surface receptor linked signaling pathway	6.75973e+07	0.000186722984143988
GO:0050789	regulation of biological process	6.96474e+07	0.000187041863057138
GO:0050877	neurological system process	7.17134e+07	0.000187385194239051
GO:0050793	regulation of developmental process	7.62639e+07	0.000194031399093042
GO:0042221	response to chemical stimulus	9.64241e+07	0.000239032759076044
GO:0002252	immune effector process	1.0346e+08	0.000250062212332035
GO:0006950	response to stress	1.06977e+06	0.000252256106635825
GO:0001932	regulation of protein amino acid phosphorylation	1.45283e+08	0.000334426980011481
GO:0065008	regulation of biological quality	1.54592e+08	0.000341234414681367
GO:0002684	positive regulation of immune system process	1.58255e+08	0.000341234414681367
GO:0065007	biological regulation	1.58829e+08	0.000341234414681367
GO:0006952	defense response	1.75917e+08	0.000364133531913858
GO:0042742	defense response to bacterium	1.7702e+07	0.000364133531913858
GO:0030099	myeloid cell differentiation	1.95265e+08	0.000386060309768971
GO:0044093	positive regulation of molecular function	1.95666e+08	0.000386060309768971
GO:0006873	cellular ion homeostasis	2.14588e+08	0.000412461838558024
GO:0050790	regulation of catalytic activity	2.17579e+08	0.000412461838558024
GO:0051707	response to other organism	2.44403e+08	0.0004497382927429
GO:0009605	response to external stimulus	2.46547e+08	0.0004497382927429
GO:0048468	cell development	2.7836e+08	0.00049836829113472
GO:0044057	regulation of system process	3.19813e+08	0.000562172471421071
GO:0043065	positive regulation of apoptosis	4.25348e+07	0.000734333609985235
GO:0030182	neuron differentiation	4.61122e+07	0.000782128181640509
GO:0046649	lymphocyte activation	4.72319e+07	0.000787306512951553
GO:0045664	regulation of neuron differentiation	4.86846e+08	0.000797768003629337
GO:0051093	negative regulation of developmental process	5.0986e+07	0.00082155519309888
GO:0031644	regulation of neurological system process	5.25597e+08	0.000822974518596566
GO:0050794	regulation of cellular process	5.27766e+08	0.000822974518596566
GO:0045595	regulation of cell differentiation	5.69129e+08	0.000856039338729119
GO:0006955	immune response	5.69181e+08	0.000856039338729119
GO:0051704	multi-organism process	5.75533e+08	0.000856039338729119
GO:0009607	response to biotic stimulus	6.12251e+07	0.000896855421532416
GO:0050778	positive regulation of immune response	6.42611e+08	0.000927277506262497
GO:0044092	negative regulation of molecular function	6.65944e+08	0.000945786677367459
GO:0016477	cell migration	6.75003e+08	0.000945786677367459
GO:0055082	cellular chemical homeostasis	7.18041e+08	0.000991716536059126
GO:0007610	behavior	7.41449e+06	0.00100962364807033
GO:0042325	regulation of phosphorylation	7.84408e+07	0.00105328517658428
GO:0050801	ion homeostasis	8.42461e+07	0.00111574126307172
GO:0043085	positive regulation of catalytic activity	1.03122e+09	0.00134727889384288
GO:0051240	positive regulation of multicellular organismal process	1.08839e+09	0.0014030080120097
GO:0051960	regulation of nervous system development	1.23118e+09	0.00156618605363367
GO:0050767	regulation of neurogenesis	1.39476e+09	0.00175123273518301
GO:0009653	anatomical structure morphogenesis	1.46837e+09	0.00180054645665856
GO:0048699	generation of neurons	1.47128e+09	0.00180054645665856
GO:0090192	regulation of glomerulus development	1.58476e+08	0.00189154874393268
GO:0072215	regulation of metanephros development	1.58477e+09	0.00189154874393268
GO:0051592	response to calcium ion	1.68302e+09	0.00196766194865012
GO:0002683	negative regulation of immune system process	1.68924e+09	0.00196766194865012
GO:0045596	negative regulation of cell differentiation	1.90937e+09	0.00215331557062686
GO:0048666	neuron development	1.91956e+09	0.00215331557062686
GO:0048469	cell maturation	1.94007e+08	0.00215331557062686
GO:0019725	cellular homeostasis	1.95742e+09	0.00215331557062686
GO:0021537	telencephalon development	1.95999e+09	0.00215331557062686
GO:0050679	positive regulation of epithelial cell proliferation	2.01095e+09	0.00218447382725161
GO:0050673	epithelial cell proliferation	2.03759e+09	0.00218882791147909
GO:0001822	kidney development	2.14905e+09	0.00227092179063385
GO:0050678	regulation of epithelial cell proliferation	2.23934e+09	0.00232794642887748
GO:0021700	developmental maturation	2.35795e+09	0.00242517725512979
GO:0072001	renal system development	2.4559e+08	0.0024923659387604
GO:0022008	neurogenesis	2.47484e+09	0.0024923659387604
GO:0008219	cell death	2.72633e+09	0.00271734036090207
GO:0010646	regulation of cell communication	2.8768e+09	0.0028380540853774
GO:0031175	neuron projection development	2.91401e+09	0.00284572342185086
GO:0016265	death	3.02037e+08	0.00292009676331676
GO:0050776	regulation of immune response	3.06992e+09	0.00293861378263376
GO:0006875	cellular metal ion homeostasis	3.26567e+09	0.003095345181193
GO:0048870	cell motility	3.3738e+09	0.00313633878707931
GO:0051674	localization of cell	3.3738e+09	0.00313633878707931
GO:0010038	response to metal ion	3.46071e+09	0.00317886879728743
GO:0010941	regulation of cell death	3.48531e+09	0.00317886879728743
GO:0002253	activation of immune response	3.65059e+09	0.00329849901416918
GO:0051094	positive regulation of developmental process	3.7068e+08	0.0033182723167632
GO:0032268	regulation of cellular protein metabolic process	3.89322e+09	0.00345318103970576
GO:0071248	cellular response to metal ion	4.33811e+07	0.00381280588339439
GO:0048523	negative regulation of cellular process	4.47237e+09	0.00383260613206806
GO:0030098	lymphocyte differentiation	4.52818e+09	0.00383260613206806
GO:0006935	chemotaxis	4.5504e+09	0.00383260613206806
GO:0042330	taxis	4.5504e+09	0.00383260613206806
GO:0060999	positive regulation of dendritic spine development	4.55885e+09	0.00383260613206806
GO:0023051	regulation of signaling process	4.63461e+09	0.00383862194448712
GO:0060284	regulation of cell development	4.64542e+09	0.00383862194448712
GO:0002757	immune response-activating signal transduction	4.73518e+09	0.00385835938906482
GO:0019220	regulation of phosphate metabolic process	4.78903e+09	0.00385835938906482
GO:0051174	regulation of phosphorus metabolic process	4.78903e+09	0.00385835938906482
GO:0009893	positive regulation of metabolic process	4.96088e+09	0.00396378300519195
GO:0007399	nervous system development	5.62718e+09	0.00444801443957587
GO:0001655	urogenital system development	5.69881e+09	0.00444801443957587
GO:0009617	response to bacterium	5.70494e+09	0.00444801443957587
GO:0019226	transmission of nerve impulse	6.01627e+09	0.00462590456846185
GO:0055065	metal ion homeostasis	6.0288e+07	0.00462590456846185
GO:0072111	cell proliferation involved in kidney development	6.22032e+09	0.0047069512904402
GO:0001934	positive regulation of protein amino acid phosphorylation	6.23179e+09	0.0047069512904402
GO:0031399	regulation of protein modification process	6.37033e+09	0.00477429181365214
GO:0050830	defense response to Gram-positive bacterium	6.42863e+09	0.00478092405936278
GO:0060998	regulation of dendritic spine development	6.64168e+09	0.00490166139224904
GO:0071241	cellular response to inorganic substance	6.81738e+09	0.00499321446637596
GO:0030003	cellular cation homeostasis	7.17454e+09	0.00521529801427851
GO:0009888	tissue development	7.61227e+09	0.00549219445704301
GO:0002764	immune response-regulating signaling pathway	7.71363e+09	0.00552410077681446
GO:0050773	regulation of dendrite development	7.93805e+09	0.00560140216424438
GO:0030030	cell projection organization	7.93837e+09	0.00560140216424438
GO:0007626	locomotory behavior	7.99538e+09	0.00560140216424438
GO:0010604	positive regulation of macromolecule metabolic process	8.19112e+09	0.0056972449409042
GO:0000165	MAPKKK cascade	8.67446e+09	0.00599033144206767
GO:0042327	positive regulation of phosphorylation	8.74598e+09	0.0059968902621582
GO:0012502	induction of programmed cell death	8.93686e+09	0.00606397273820436
GO:0080090	regulation of primary metabolic process	8.96926e+09	0.00606397273820436
GO:0045859	regulation of protein kinase activity	9.10079e+09	0.00607021132496218
GO:0045665	negative regulation of neuron differentiation	9.10406e+08	0.00607021132496218
GO:0042592	homeostatic process	9.41946e+09	0.0062374901611316
GO:0006874	cellular calcium ion homeostasis	9.95899e+09	0.00652640589540444
GO:0010035	response to inorganic substance	9.99077e+09	0.00652640589540444
GO:0030217	T cell differentiation	0.00010067129370775	0.00653214810447335
GO:0042110	T cell activation	0.000105787375441858	0.00681834897181257
GO:0010975	regulation of neuron projection development	0.000106543310066883	0.00682159418362003
GO:0009966	regulation of signal transduction	0.000112297631196517	0.00714272038426266
GO:0002053	positive regulation of mesenchymal cell proliferation	0.000113742404494788	0.00715819236330971
GO:0060996	dendritic spine development	0.000114918896760674	0.00715819236330971
GO:0048821	erythrocyte development	0.000115288294504169	0.00715819236330971
GO:0010562	positive regulation of phosphorus metabolic process	0.000116242883847706	0.00715819236330971
GO:0045937	positive regulation of phosphate metabolic process	0.000116242883847706	0.00715819236330971
GO:0051247	positive regulation of protein metabolic process	0.000131588994925207	0.00802960189943781
GO:0016358	dendrite development	0.000132054892636596	0.00802960189943781
GO:0000186	activation of MAPKK activity	0.000137894405389263	0.00828589478111541
GO:0055074	calcium ion homeostasis	0.000137983973909762	0.00828589478111541
GO:0007268	synaptic transmission	0.000143691884055939	0.00854640147353819
GO:0031325	positive regulation of cellular metabolic process	0.000146432399359249	0.00858005113336498
GO:0045745	positive regulation of G-protein coupled receptor protein signaling pathway	0.000152598347908611	0.00888747486494247
GO:0010745	negative regulation of macrophage derived foam cell differentiation	0.000154429897306682	0.00889105304178774
GO:0019222	regulation of metabolic process	0.000154499059890395	0.00889105304178774
GO:0012501	programmed cell death	0.000161252839403013	0.00922480740442801
GO:0048878	chemical homeostasis	0.000166304795730906	0.00945785155956708
GO:0002573	myeloid leukocyte differentiation	0.000168033299350392	0.0094700683753985
GO:0007243	intracellular protein kinase cascade	0.000168478667828769	0.0094700683753985
GO:0030900	forebrain development	0.000169551806583501	0.00947529980375311
GO:0090183	regulation of kidney development	0.000173714087054083	0.00965211375654525
GO:0043067	regulation of programmed cell death	0.000178504111634081	0.0098615871501617
GO:0051338	regulation of transferase activity	0.000181419090358124	0.0099656804862633
GO:0045860	positive regulation of protein kinase activity	0.000207432681580134	0.011330277771281
GO:0051347	positive regulation of transferase activity	0.00021071254338257	0.0114447689293409
GO:0031344	regulation of cell projection organization	0.000224648377520806	0.0121335224238612
GO:0035556	intracellular signal transduction	0.000234188455291435	0.0125785221430978
GO:0051969	regulation of transmission of nerve impulse	0.000249652902218739	0.0131422669154896
GO:0001667	ameboidal cell migration	0.000250966456530221	0.0131422669154896
GO:0010463	mesenchymal cell proliferation	0.000251481110815637	0.0131422669154896
GO:0010464	regulation of mesenchymal cell proliferation	0.000251481110815637	0.0131422669154896
GO:0043549	regulation of kinase activity	0.000255251196087538	0.0132675729235178
GO:0006917	induction of apoptosis	0.000273059970184741	0.0139145464492207
GO:0042089	cytokine biosynthetic process	0.000273266391097329	0.0139145464492207
GO:0042107	cytokine metabolic process	0.000273266391097329	0.0139145464492207
GO:0003013	circulatory system process	0.000273455091575501	0.0139145464492207
GO:0060485	mesenchyme development	0.000280938631377896	0.0142204957495366
GO:0048167	regulation of synaptic plasticity	0.00028640962251878	0.0144219178672477
GO:0006468	protein amino acid phosphorylation	0.000303781276198144	0.0152173957424024
GO:0001568	blood vessel development	0.000320954542872967	0.0159947861881229
GO:0042551	neuron maturation	0.000324424499587364	0.0160566043401035
GO:0032835	glomerulus development	0.000325516596055057	0.0160566043401035
GO:0010628	positive regulation of gene expression	0.000351604544537561	0.0171682461443896
GO:0009628	response to abiotic stimulus	0.000359140631885451	0.0174480986385354
GO:0055080	cation homeostasis	0.000366665483784886	0.0177246094861614
GO:0045944	positive regulation of transcription from RNA polymerase II promoter	0.000377455635703842	0.0181554282884813
GO:0046631	alpha-beta T cell activation	0.000398942935304513	0.0190939618738814
GO:0000904	cell morphogenesis involved in differentiation	0.000405389370593341	0.0193069183985045
GO:0042127	regulation of cell proliferation	0.000430118310977108	0.0203098814857553
GO:0080134	regulation of response to stress	0.000430650155624725	0.0203098814857553
GO:0001656	metanephros development	0.000438901281371131	0.0205985319820199
GO:0045893	positive regulation of transcription, DNA-dependent	0.000441292701939962	0.020610714214278
GO:0033674	positive regulation of kinase activity	0.000451434027968185	0.0209830008769058
GO:0023056	positive regulation of signaling process	0.000462399455946051	0.0213898466032843
GO:0007611	learning or memory	0.000472699490319545	0.0217621841543303
GO:0006915	apoptosis	0.000478688056643722	0.0219334413821398
GO:0010647	positive regulation of cell communication	0.000493763932555361	0.0225174985846473
GO:0060255	regulation of macromolecule metabolic process	0.000500105729213312	0.0226996346949967
GO:0051050	positive regulation of transport	0.00052069786130745	0.0234144508052113
GO:0001944	vasculature development	0.000548598756508301	0.0245548739718623
GO:0006928	cellular component movement	0.00055527072391234	0.0247389740036152
GO:0008283	cell proliferation	0.000562086093265989	0.0249277447233742
GO:0070887	cellular response to chemical stimulus	0.00058241308127017	0.0256924506554084
GO:0007215	glutamate signaling pathway	0.000584644098488813	0.0256924506554084
GO:0014033	neural crest cell differentiation	0.000600977326883279	0.0262907185353282
GO:0071277	cellular response to calcium ion	0.000612077457472582	0.0264265613460339
GO:0007411	axon guidance	0.000625940933071178	0.0264265613460339
GO:0045884	regulation of survival gene product expression	0.000629227919481405	0.0264265613460339
GO:0072298	regulation of metanephric glomerulus development	0.000632680169810087	0.0264265613460339
GO:0072109	glomerular mesangium development	0.000632681034745872	0.0264265613460339
GO:0072110	glomerular mesangial cell proliferation	0.000632681034745872	0.0264265613460339
GO:0072124	regulation of glomerular mesangial cell proliferation	0.000632681034745872	0.0264265613460339
GO:0072126	positive regulation of glomerular mesangial cell proliferation	0.000632681034745872	0.0264265613460339
GO:0060159	regulation of dopamine receptor signaling pathway	0.000632681306497594	0.0264265613460339
GO:0045082	positive regulation of interleukin-10 biosynthetic process	0.000634150003338835	0.0264265613460339
GO:0009967	positive regulation of signal transduction	0.000640921192493382	0.0265941033863778
GO:0042981	regulation of apoptosis	0.000654597929659482	0.027045524717726
GO:0051045	negative regulation of membrane protein ectodomain proteolysis	0.000658631457143073	0.0270821837890282
GO:0050865	regulation of cell activation	0.000664020068793149	0.027087535970853
GO:0018108	peptidyl-tyrosine phosphorylation	0.000673263191766693	0.0272041104115311
GO:0018212	peptidyl-tyrosine modification	0.000673263191766693	0.0272041104115311
GO:0051254	positive regulation of RNA metabolic process	0.000675319248941608	0.0272041104115311
GO:0031401	positive regulation of protein modification process	0.000702762374804591	0.0281921437328248
GO:0007612	learning	0.000718906833540115	0.0287206250688671
GO:0033993	response to lipid	0.000736135962289658	0.0292879114543885
GO:0032844	regulation of homeostatic process	0.000739221816116598	0.0292901496648167
GO:0032270	positive regulation of cellular protein metabolic process	0.000752228178647351	0.0296180403019973
GO:0051607	defense response to virus	0.000753624111945732	0.0296180403019973
GO:0000902	cell morphogenesis	0.00078206293418778	0.0306112730677225
GO:0032653	regulation of interleukin-10 production	0.000799122892480397	0.0311529037278245
GO:0050890	cognition	0.000812108197135614	0.0315319761040446
GO:0043086	negative regulation of catalytic activity	0.000833341936408003	0.0322269993647703
GO:0010888	negative regulation of lipid storage	0.000838307939841925	0.0322898851091304
GO:0001936	regulation of endothelial cell proliferation	0.000852566401123099	0.0327087776430878
GO:0043367	CD4-positive, alpha beta T cell differentiation	0.000867899838164413	0.0330392587891837
GO:0052548	regulation of endopeptidase activity	0.000868015280559852	0.0330392587891837
GO:0048514	blood vessel morphogenesis	0.00088840233283599	0.0336826421719935
GO:0010627	regulation of intracellular protein kinase cascade	0.000899375762636486	0.0338543150300329
GO:0060429	epithelium development	0.000899933694943985	0.0338543150300329
GO:0072006	nephron development	0.000917943313428211	0.0343979688148215
GO:0032879	regulation of localization	0.000976589819615762	0.0364543257762363
GO:0048762	mesenchymal cell differentiation	0.00101555642491097	0.0376183889503421
GO:0008015	blood circulation	0.00101948963177317	0.0376199456487901
GO:0032989	cellular component morphogenesis	0.00104074644726926	0.038258314266917
GO:0001817	regulation of cytokine production	0.00114249111341482	0.0418394094109638
GO:0045685	regulation of glial cell differentiation	0.00116540740355061	0.0424133220358318
GO:0022029	telencephalon cell migration	0.00116693666337725	0.0424133220358318
GO:0051336	regulation of hydrolase activity	0.00117137850617865	0.0424153086057499
GO:0050856	regulation of T cell receptor signaling pathway	0.00119265115530491	0.0430040720190157
GO:0010743	regulation of macrophage derived foam cell differentiation	0.00119653448211783	0.0430040720190157
GO:0051222	positive regulation of protein transport	0.00123830728527153	0.0443405734592783
GO:0051090	regulation of transcription factor activity	0.00124314002977097	0.0443493646045229
GO:0002694	regulation of leukocyte activation	0.00124833914022759	0.0443711132636778
GO:0050709	negative regulation of protein secretion	0.00127153423701556	0.0450300110017084
GO:0052547	regulation of peptidase activity	0.00131225649601703	0.0463025394288053
GO:0048812	neuron projection morphogenesis	0.00135421639051514	0.0476093238672739
GO:0009615	response to virus	0.00137143533021415	0.0480399883061969
GO:0050730	regulation of peptidyl-tyrosine phosphorylation	0.00138779757707886	0.0484376425097417
GO:0001816	cytokine production	0.00140413437944045	0.048831551008742
GO:0051249	regulation of lymphocyte activation	0.00141630758001357	0.0489093447616663
GO:0007267	cell-cell signaling	0.00141648909115293	0.0489093447616663
GO:0043542	endothelial cell migration	0.00146729299209517	0.0504832336212673
GO:0042391	regulation of membrane potential	0.00148560654665275	0.0509320712519107
GO:0045935	positive regulation of nucleobase, nucleoside, nucleotide and nucleic acid metabolic process	0.00149724918917941	0.0510391998883783
GO:0007186	G-protein coupled receptor protein signaling pathway	0.00149928969469378	0.0510391998883783
GO:0001938	positive regulation of endothelial cell proliferation	0.00152097130526658	0.05159561606778
GO:0009891	positive regulation of biosynthetic process	0.00153809903668229	0.0517894563031095
GO:0023057	negative regulation of signaling process	0.00153961898831713	0.0517894563031095
GO:0021675	nerve development	0.00154275583526019	0.0517894563031095
GO:0002761	regulation of myeloid leukocyte differentiation	0.00156103563537846	0.0522217734354288
GO:0043408	regulation of MAPKKK cascade	0.00162469194609901	0.0541638680513283
GO:0032609	interferon-gamma production	0.00166736863370761	0.0553155318946035
GO:0010742	macrophage derived foam cell differentiation	0.00167640161823736	0.0553155318946035
GO:0090077	foam cell differentiation	0.00167640161823736	0.0553155318946035
GO:0021885	forebrain cell migration	0.00172688691174347	0.0564341906605841
GO:0048710	regulation of astrocyte differentiation	0.00172781551877667	0.0564341906605841
GO:0009790	embryo development	0.00173591497276468	0.0565078315040033
GO:0010648	negative regulation of cell communication	0.00175283757747388	0.0567841295096918
GO:0051250	negative regulation of lymphocyte activation	0.00176486185592346	0.0567841295096918
GO:0001935	endothelial cell proliferation	0.00176603193388791	0.0567841295096918
GO:0002449	lymphocyte mediated immunity	0.00176789646073823	0.0567841295096918
GO:0010557	positive regulation of macromolecule biosynthetic process	0.00177410643118938	0.0567949038964865
GO:0046632	alpha-beta T cell differentiation	0.00180423545131786	0.0571883843456781
GO:0007420	brain development	0.00183788740534553	0.0571883843456781
GO:0030316	osteoclast differentiation	0.00184345922773871	0.0571883843456781
GO:0014041	regulation of neuron maturation	0.00186634527757727	0.0571883843456781
GO:0072224	metanephric glomerulus development	0.001866345282805	0.0571883843456781
GO:0032331	negative regulation of chondrocyte differentiation	0.00186634655192368	0.0571883843456781
GO:0072012	glomerulus vasculature development	0.00186634696937847	0.0571883843456781
GO:0072203	cell proliferation involved in metanephros development	0.00186635090428515	0.0571883843456781
GO:0090184	positive regulation of kidney development	0.0018663531267316	0.0571883843456781
GO:0051098	regulation of binding	0.00186675699713689	0.0571883843456781
GO:0042091	interleukin-10 biosynthetic process	0.00186921074195638	0.0571883843456781
GO:0045074	regulation of interleukin-10 biosynthetic process	0.00186921074195638	0.0571883843456781
GO:0070230	positive regulation of lymphocyte apoptosis	0.00190174214739714	0.0580001359023204
GO:0045089	positive regulation of innate immune response	0.00196378907448747	0.0597041282142919
GO:0007216	metabotropic glutamate receptor signaling pathway	0.00197461730014905	0.0597083135075057
GO:0051173	positive regulation of nitrogen compound metabolic process	0.00197627847769982	0.0597083135075057
GO:0051248	negative regulation of protein metabolic process	0.0020084307205799	0.0604906797712351
GO:0031328	positive regulation of cellular biosynthetic process	0.00210438112605883	0.0629881013211665
GO:0042113	B cell activation	0.00213154607547558	0.0636042822768455
GO:0022603	regulation of anatomical structure morphogenesis	0.00214448100865822	0.0637933612052543
GO:0002443	leukocyte mediated immunity	0.00215850853432757	0.0640136825456408
GO:0050808	synapse organization	0.00218041419397174	0.0644655792884368
GO:0032613	interleukin-10 production	0.00219981936007832	0.0647883314189001
GO:0050804	regulation of synaptic transmission	0.00220539549085174	0.0647883314189001
GO:0030218	erythrocyte differentiation	0.00221143456436047	0.0647883314189001
GO:0002042	cell migration involved in sprouting angiogenesis	0.00226749450314859	0.066230020714322
GO:0042536	negative regulation of tumor necrosis factor biosynthetic process	0.00229005748732742	0.0666875776731372
GO:0010469	regulation of receptor activity	0.00230557021810888	0.0669376963023323
GO:0048663	neuron fate commitment	0.00233692230949255	0.067644805054413
GO:0045787	positive regulation of cell cycle	0.00238601150567236	0.068775059658348
GO:0050860	negative regulation of T cell receptor signaling pathway	0.00239019652929302	0.068775059658348
GO:0002685	regulation of leukocyte migration	0.00241911622254318	0.0694006398799628
GO:0031346	positive regulation of cell projection organization	0.00249355614397166	0.0713245585796392
GO:0002429	immune response-activating cell surface receptor signaling pathway	0.00255874172767056	0.0729732006581681
GO:0010951	negative regulation of endopeptidase activity	0.00258192075635054	0.0734176760952852
GO:0008277	regulation of G-protein coupled receptor protein signaling pathway	0.00274531090259496	0.0778347970858887
GO:0048585	negative regulation of response to stimulus	0.00282358692189198	0.0797287094090594
GO:0050792	regulation of viral reproduction	0.00282964604609899	0.0797287094090594
GO:0014706	striated muscle tissue development	0.00283685105882462	0.0797287094090594
GO:0007417	central nervous system development	0.00289865859304628	0.0812296558770186
GO:0051223	regulation of protein transport	0.00291956360427364	0.0815790200176809
GO:0050900	leukocyte migration	0.00296116672479538	0.0825030544533768
GO:0048713	regulation of oligodendrocyte differentiation	0.00302648204146673	0.0840805413129321
GO:0031349	positive regulation of defense response	0.00303695028190882	0.0841296141131646
GO:0048858	cell projection morphogenesis	0.00306434867619668	0.0846460657184842
GO:0050858	negative regulation of antigen receptor-mediated signaling pathway	0.00311728045872626	0.0858628702990471
GO:0007155	cell adhesion	0.00314308506720023	0.0863276887207153
GO:0002224	toll-like receptor signaling pathway	0.00316981168704128	0.0868151257516007
GO:0048667	cell morphogenesis involved in neuron differentiation	0.00320296658045374	0.0874753697735218
GO:2000021	regulation of ion homeostasis	0.00329254851022526	0.0896686168925572
GO:0021766	hippocampus development	0.0033713717385572	0.0915573650796938
GO:0031323	regulation of cellular metabolic process	0.00339176117135203	0.0918530728421049
GO:0050854	regulation of antigen receptor-mediated signaling pathway	0.00341622964482057	0.0920586439378305
GO:0002440	production of molecular mediator of immune response	0.00341839606678539	0.0920586439378305
GO:0002768	immune response-regulating cell surface receptor signaling pathway	0.00346196939905448	0.0929731115279409
GO:0060537	muscle tissue development	0.00347759347924783	0.0931339993278892
GO:0051049	regulation of transport	0.00349499039165688	0.0933413455981732
GO:0043009	chordate embryonic development	0.00352335120523707	0.0938395577196474
GO:0010466	negative regulation of peptidase activity	0.00353736273214071	0.0939539090503747
GO:0009611	response to wounding	0.0035987330621986	0.0948025919491446
GO:0022610	biological adhesion	0.00365316992592929	0.0950676615131754
GO:0043405	regulation of MAP kinase activity	0.00365935293026708	0.0950676615131754
GO:0003209	cardiac atrium morphogenesis	0.00367048765726012	0.0950676615131754
GO:0000085	G2 phase of mitotic cell cycle	0.00367071500952015	0.0950676615131754
GO:0051319	G2 phase	0.00367071500952015	0.0950676615131754
GO:0045837	negative regulation of membrane potential	0.00367802793839718	0.0950676615131754
GO:0002686	negative regulation of leukocyte migration	0.00368746101235424	0.0950676615131754
GO:0051930	regulation of sensory perception of pain	0.00371054873149992	0.0951553982391015
GO:0051931	regulation of sensory perception	0.00371054873149992	0.0951553982391015
GO:0050852	T cell receptor signaling pathway	0.00372577068868495	0.0952929921116562
GO:0010001	glial cell differentiation	0.00374099532081755	0.0953316130611521
GO:0002460	adaptive immune response based on somatic recombination of immune receptors built from immunoglobulin superfamily domains	0.00374700175457569	0.0953316130611521
GO:0021861	radial glial cell differentiation in the forebrain	0.00379532105156398	0.0963075168675081
GO:0035418	protein localization to synapse	0.00382837127742977	0.0968918678277251
GO:0002695	negative regulation of leukocyte activation	0.00385397873463238	0.0972371995452512
GO:0010976	positive regulation of neuron projection development	0.00387410464561782	0.0972371995452512
GO:0045076	regulation of interleukin-2 biosynthetic process	0.00387616596693448	0.0972371995452512
GO:0051345	positive regulation of hydrolase activity	0.00388224648577441	0.0972371995452512
GO:0014003	oligodendrocyte development	0.00389425654405467	0.097285974852508
GO:0009792	embryo development ending in birth or egg hatching	0.00390832008606773	0.0973856664744917
GO:0048709	oligodendrocyte differentiation	0.00391841497894206	0.0973862108391051
GO:0032414	positive regulation of ion transmembrane transporter activity	0.00393450386569386	0.0975353419834058
GO:0042035	regulation of cytokine biosynthetic process	0.0039470190557835	0.0975953458601405
GO:0007423	sensory organ development	0.00395811425481569	0.0976200219784646
GO:0046642	negative regulation of alpha-beta T cell proliferation	0.00396849658890823	0.0976270356782818
GO:0050731	positive regulation of peptidyl-tyrosine phosphorylation	0.00404789720988579	0.0990959782324454
GO:0002904	positive regulation of B cell apoptosis	0.00404870825422176	0.0990959782324454
GO:0008284	positive regulation of cell proliferation	0.00406266331529129	0.0991864366975662
GO:0007507	heart development	0.00414253638766621	0.100881717370169
GO:0050866	negative regulation of cell activation	0.00415340627304781	0.10089229107494
GO:0045071	negative regulation of viral genome replication	0.00417273010666344	0.101107655817599
GO:0034101	erythrocyte homeostasis	0.0042251516299698	0.10212191489637
GO:0090066	regulation of anatomical structure size	0.0042961525624978	0.103202358633399
GO:0032147	activation of protein kinase activity	0.00430071454445852	0.103202358633399
GO:0051224	negative regulation of protein transport	0.00430187738200867	0.103202358633399
GO:0010811	positive regulation of cell-substrate adhesion	0.00443960001285608	0.106150679217614
GO:0014031	mesenchymal cell development	0.004451865882432	0.106150679217614
GO:0010998	regulation of translational initiation by eIF2 alpha phosphorylation	0.00446869326040223	0.106150679217614
GO:0010999	regulation of eIF2 alpha phosphorylation by heme	0.00446869326040223	0.106150679217614
GO:0043433	negative regulation of transcription factor activity	0.00455267535533618	0.107667654858888
GO:0010740	positive regulation of intracellular protein kinase cascade	0.00456857943031762	0.107667654858888
GO:0045453	bone resorption	0.00457443512856405	0.107667654858888
GO:0021761	limbic system development	0.00458207089190458	0.107667654858888
GO:0045597	positive regulation of cell differentiation	0.0045966806188252	0.107667654858888
GO:0043407	negative regulation of MAP kinase activity	0.00459937334057932	0.107667654858888
GO:0002706	regulation of lymphocyte mediated immunity	0.0046126382836699	0.107717359725895
GO:0032649	regulation of interferon-gamma production	0.00466870024727144	0.108763840941254
GO:0010332	response to gamma radiation	0.00471751341557751	0.10943025031938
GO:0034762	regulation of transmembrane transport	0.0047299203471778	0.10943025031938
GO:0010761	fibroblast migration	0.00473126237417263	0.10943025031938
GO:0032990	cell part morphogenesis	0.00482243448950504	0.111272784354498
GO:0015671	oxygen transport	0.00491602298678564	0.112978735405317
GO:0070228	regulation of lymphocyte apoptosis	0.00491974013297875	0.112978735405317
GO:0061061	muscle structure development	0.00505130051836945	0.115451473786279
GO:0048814	regulation of dendrite morphogenesis	0.00510672506366959	0.116442966781975
GO:0048525	negative regulation of viral reproduction	0.00519977799793947	0.118285773374303
GO:0009968	negative regulation of signal transduction	0.0052787356629796	0.119800038473443
GO:0001525	angiogenesis	0.00533515633331096	0.120719446034232
GO:0019058	viral infectious cycle	0.00534422040780421	0.120719446034232
GO:0051100	negative regulation of binding	0.00540104494017851	0.12171865380337
GO:0002700	regulation of production of molecular mediator of immune response	0.00545904017080434	0.12245475724208
GO:0021543	pallium development	0.00550218299082374	0.123136817489083
GO:0055002	striated muscle cell development	0.0056137642600499	0.125343817242869
GO:0048545	response to steroid hormone stimulus	0.00567222967156245	0.126357411208907
GO:0045785	positive regulation of cell adhesion	0.00570369559244307	0.126644832816428
GO:0001894	tissue homeostasis	0.00580094490975657	0.128076001133622
GO:0045124	regulation of bone resorption	0.00580236744895806	0.128076001133622
GO:0032663	regulation of interleukin-2 production	0.00581593141580281	0.128082972501097
GO:0045088	regulation of innate immune response	0.00585596972641701	0.128671625715908
GO:0007204	elevation of cytosolic calcium ion concentration	0.00587794398683837	0.128858147953818
GO:0048708	astrocyte differentiation	0.00589111516296935	0.128858147953818
GO:0042094	interleukin-2 biosynthetic process	0.00591793828080897	0.129152657559506
GO:0007256	activation of JNKK activity	0.00601574773794073	0.129674644627507
GO:0072210	metanephric nephron development	0.00601574774834428	0.129674644627507
GO:0031953	negative regulation of protein amino acid autophosphorylation	0.00601575523430702	0.129674644627507
GO:0071396	cellular response to lipid	0.00601576468771927	0.129674644627507
GO:0002327	immature B cell differentiation	0.00602233299935362	0.129674644627507
GO:0002329	pre-B cell differentiation	0.00602233299935362	0.129674644627507
GO:0060249	anatomical structure homeostasis	0.00607474157689157	0.130457869557749
GO:0003230	cardiac atrium development	0.00608569499074728	0.130457869557749
GO:0010763	positive regulation of fibroblast migration	0.00611299918701501	0.130753265796595
GO:0060019	radial glial cell differentiation	0.0061777391613652	0.13184631834896
GO:0006469	negative regulation of protein kinase activity	0.00622705143487716	0.13234412190365
GO:0048562	embryonic organ morphogenesis	0.0062851885420714	0.133257023738479
GO:0032088	negative regulation of NF-kappaB transcription factor activity	0.00633573064350932	0.133798218624956
GO:0002250	adaptive immune response	0.00633839306270476	0.133798218624956
GO:0021545	cranial nerve development	0.0063766424757307	0.134312373541099
GO:0070201	regulation of establishment of protein localization	0.00643510486352546	0.135249117001226
GO:0045655	regulation of monocyte differentiation	0.00651306759770822	0.136590753871243
GO:0050851	antigen receptor-mediated signaling pathway	0.00658972998888206	0.137899371282493
GO:0007254	JNK cascade	0.00662918305814184	0.13814134997504
GO:0008285	negative regulation of cell proliferation	0.00662987033392827	0.13814134997504
GO:0051208	sequestering of calcium ion	0.00698870905727836	0.145305030464016
GO:0046850	regulation of bone remodeling	0.0070056998137764	0.145345720599979
GO:0010872	regulation of cholesterol esterification	0.00704393000160829	0.145825942731368
GO:0021554	optic nerve development	0.00709713771020341	0.146613520047535
GO:0032715	negative regulation of interleukin-6 production	0.00715832445692921	0.147562219295504
GO:0002221	pattern recognition receptor signaling pathway	0.00724095509027112	0.14894798683562
GO:0042036	negative regulation of cytokine biosynthetic process	0.00737476919627537	0.151378489574502
GO:0032411	positive regulation of transporter activity	0.00739120421729072	0.151394411806709
GO:0040012	regulation of locomotion	0.00740880157574637	0.151434024596862
GO:0010033	response to organic substance	0.00744805728273719	0.151915227446209
GO:0014013	regulation of gliogenesis	0.00750500266032877	0.152754454147492
GO:0046849	bone remodeling	0.00753395875693577	0.153021666516922
GO:0021782	glial cell development	0.0075976306477459	0.153991390151797
GO:0010883	regulation of lipid storage	0.00762530776243468	0.154229028132256
GO:0045637	regulation of myeloid cell differentiation	0.00765547291816705	0.154515891801334
GO:0002381	immunoglobulin production involved in immunoglobulin mediated immune response	0.00776409072198809	0.156056609355885
GO:0007517	muscle organ development	0.00787024166935614	0.157862025849243
GO:0002758	innate immune response-activating signal transduction	0.00789294812658375	0.157989694591743
GO:0048646	anatomical structure formation involved in morphogenesis	0.0079440641857356	0.158684323445644
GO:0048738	cardiac muscle tissue development	0.00800184113523192	0.159508866176128
GO:0030334	regulation of cell migration	0.00809548826706593	0.161043581411509
GO:0035295	tube development	0.00834101625755893	0.165587156423162
GO:0007156	homophilic cell adhesion	0.00836264256628332	0.16567628756317
GO:0010605	negative regulation of macromolecule metabolic process	0.00840521604124673	0.165847436588315
GO:0051480	cytosolic calcium ion homeostasis	0.00840558998016906	0.165847436588315
GO:0035051	cardiac cell differentiation	0.00846369461389552	0.166653766857723
GO:0051270	regulation of cellular component movement	0.00849087237194495	0.166849093682853
GO:0042092	T-helper 2 type immune response	0.00854877586579005	0.167120281567599
GO:0048598	embryonic morphogenesis	0.00855474690222852	0.167120281567599
GO:0070374	positive regulation of ERK1 and ERK2 cascade	0.00855653075878791	0.167120281567599
GO:0051017	actin filament bundle assembly	0.00864681504472739	0.168171357127713
GO:0007600	sensory perception	0.00864998734936797	0.168171357127713
GO:0032970	regulation of actin filament-based process	0.00866252956657024	0.168171357127713
GO:0050868	negative regulation of T cell activation	0.00877706831447566	0.170053499928558
GO:0045907	positive regulation of vasoconstriction	0.00888540634812249	0.171808217147297
GO:0045746	negative regulation of Notch signaling pathway	0.00898147651442755	0.17241434486783
GO:0033673	negative regulation of kinase activity	0.00899622144247194	0.17241434486783
GO:0022010	myelination in the central nervous system	0.0090059209927859	0.17241434486783
GO:0032291	ensheathment of axons in the central nervous system	0.0090059209927859	0.17241434486783
GO:0048566	embryonic digestive tract development	0.00903473936679259	0.172624229640614
GO:0021602	cranial nerve morphogenesis	0.00915979238739421	0.174478200189173
GO:0001933	negative regulation of protein amino acid phosphorylation	0.00917877585066737	0.174478200189173
GO:0031330	negative regulation of cellular catabolic process	0.00918591269096908	0.174478200189173
GO:0048715	negative regulation of oligodendrocyte differentiation	0.00920616795068741	0.174520062249502
GO:0009649	entrainment of circadian clock	0.0092504786774349	0.175016884253308
GO:0008354	germ cell migration	0.0093776687975372	0.177076761590995
GO:0034765	regulation of ion transmembrane transport	0.00951019221766658	0.179043554737779
GO:0030534	adult behavior	0.00951886503260431	0.179043554737779
GO:0007178	transmembrane receptor protein serine/threonine kinase signaling pathway	0.00957548338063589	0.179758783153374
GO:0019882	antigen processing and presentation	0.00963258580229022	0.180471595992125
GO:0060401	cytosolic calcium ion transport	0.00971132552045128	0.180903844184437
GO:0060402	calcium ion transport into cytosol	0.00971132552045128	0.180903844184437
GO:0051346	negative regulation of hydrolase activity	0.00976146802334897	0.181488217018727
GO:0007167	enzyme linked receptor protein signaling pathway	0.00983869809485012	0.18257300034743
GO:0051272	positive regulation of cellular component movement	0.00990494034787158	0.183450121232227
GO:0090316	positive regulation of intracellular protein transport	0.0100077962188781	0.1850007148071
GO:0002218	activation of innate immune response	0.0100940911796985	0.186239834971995
GO:0032386	regulation of intracellular transport	0.0101812582156518	0.18728744727006
GO:0008634	negative regulation of survival gene product expression	0.0101896149424961	0.18728744727006
GO:0009892	negative regulation of metabolic process	0.0102343179938985	0.187752156290343
GO:0032623	interleukin-2 production	0.0103101213842888	0.188784571104742
GO:0070613	regulation of protein processing	0.0105031908191946	0.191956235992388
GO:0001666	response to hypoxia	0.0105913683699707	0.192838699436679
GO:0032269	negative regulation of cellular protein metabolic process	0.0107329524588602	0.195049218744851
GO:0051179	localization	0.0109397998845396	0.198435244434764

## Sheet: Differ. genes Activated B Cells
*If logFC < 0, then the gene is higher expressed in Aicda-/- B cells, when logFC > 0 higher in Aicda+/+ B cells
ensembl_gene_id	mgi_symbol	chr.	band	logFC*	logCPM	PValue	FDR
ENSMUSG00000076615	Ighg3	12	F1	2.26238	5.11962	1.46578e-98	1.90917e-94
ENSMUSG00000004267	Eno2	6	F2	-1.5053	5.59595	1.07436e-82	6.99679e-79
ENSMUSG00000087150	BC064078	6	F3	-2.97058	3.72672	4.1029e-74	1.78134e-70
ENSMUSG00000076613	Ighg	12	F1	2.14912	4.80775	3.58057e-63	1.16592e-59
ENSMUSG00000076613	Ighg2b	12	F1	2.14912	4.80775	3.58057e-63	1.16592e-59
ENSMUSG00000063816	Gm4987	X	A4	-2.89466	2.87991	5.1755e-51	1.34822e-47
ENSMUSG00000073643	Wdfy1	1	C4	-1.12701	5.60215	9.62834e-43	2.09015e-39
ENSMUSG00000030214	Plbd1	6	G1	-1.18357	5.05817	8.08409e-38	1.50422e-34
ENSMUSG00000083773	Gm13394	2	A3	-7.46644	1.50419	8.3075e-37	1.35256e-33
ENSMUSG00000085786	Gm15987	6	F3	0.890271	6.16752	8.1477e-34	1.17915e-30
ENSMUSG00000042129	Rassf4	6	E3	1.18634	4.7431	1.71482e-31	2.23355e-28
ENSMUSG00000030329	C530028O21Rik	6	F2	-3.97469	1.38519	3.99693e-30	4.73273e-27
ENSMUSG00000030347	D6Wsu163e	6	F3	-0.844679	5.5544	7.26229e-29	7.88261e-26
ENSMUSG00000000248	Clec2g	6	F3	2.14018	3.05924	1.50008e-27	1.50296e-24
ENSMUSG00000090192	Gm16556	6	F1	8.74991	0.721815	1.93157e-27	1.79705e-24
ENSMUSG00000042638	Gucy2c	6	G1	3.50372	1.42437	2.38587e-26	2.07173e-23
ENSMUSG00000030207	8430419L09Rik	6	G1	-0.864366	5.12627	1.76133e-23	1.43383e-20
ENSMUSG00000047515	BC049715	6	G1	4.75255	0.580538	8.50774e-21	6.51843e-18
ENSMUSG00000090164	BC035044	6	F3	0.630978	6.15057	6.91356e-19	5.00273e-16
ENSMUSG00000030342	Cd9	6	F3	1.51587	3.19933	7.05681e-18	4.83763e-15
ENSMUSG00000015766	Eps8	6	G1	1.33537	3.52874	9.90713e-18	6.45202e-15
ENSMUSG00000059900	Tmem40	6	E3	-2.68861	1.07331	1.34492e-17	8.34169e-15
ENSMUSG00000066677	Pydc3	1	H3	2.88954	1.14727	4.66039e-16	2.75917e-13
ENSMUSG00000040613	Apobec1	6	F1	-0.564729	7.0034	9.63291e-16	5.45516e-13
ENSMUSG00000004446	Bid	6	F1	-0.51495	6.60422	1.61643e-15	8.77248e-13
ENSMUSG00000071226	Cecr2	6	F1	-0.671733	5.1416	2.16512e-15	1.12803e-12
ENSMUSG00000035299	Mid1	X	F5	1.32738	5.70411	2.26812e-14	1.13624e-11
ENSMUSG00000052160	Pld4	12	F1	0.639157	6.63753	3.26013e-14	1.57271e-11
ENSMUSG00000030365	Clec2i	6	F3	0.97019	3.76093	1.12902e-13	5.25194e-11
ENSMUSG00000056999	Ide	19	C2	0.528091	7.55824	1.80387e-13	8.10185e-11
ENSMUSG00000042770	Hebp1	6	G1	-3.72262	-0.108348	3.32126e-13	1.44198e-10
ENSMUSG00000054263	Lifr	15	A1	0.990705	4.54876	2.82356e-12	1.18635e-09
ENSMUSG00000079419	Ms4a6c	19	A	0.768694	4.82366	8.26756e-12	3.36516e-09
ENSMUSG00000072844	G530011O06Rik	X	F5	1.89434	2.1111	4.21324e-11	1.66295e-08
ENSMUSG00000053935	Atf7ip	6	G1	0.885151	3.64134	6.06572e-11	2.3237e-08
ENSMUSG00000020097	Sgpl1	10	B4	0.423501	6.79659	1.19359e-10	4.44187e-08
ENSMUSG00000060477	Irak2	6	E3	0.764465	4.32773	1.46692e-10	5.30741e-08
ENSMUSG00000020573	Pik3cg	12	A3	0.842728	4.11119	1.74661e-10	6.14853e-08
ENSMUSG00000030653	Pde2a	7	E2	0.980833	3.4892	1.91096e-10	6.55008e-08
ENSMUSG00000087263	Gm15726	X	F5	2.03899	1.20863	1.98557e-10	6.6313e-08
ENSMUSG00000002944	Cd36	5	A3	0.477925	7.37252	9.41937e-10	3.06718e-07
ENSMUSG00000019726	Lyst	13	A1	0.413083	6.80142	1.19576e-09	3.79872e-07
ENSMUSG00000067149	Igj	5	E1	0.630338	5.26206	2.07584e-09	6.43759e-07
ENSMUSG00000003484	Cyp4f18	8	B3.3	1.02627	2.7807	2.42588e-09	7.34816e-07
ENSMUSG00000048031	Fcrl5	3	F1	0.840215	4.89168	3.17041e-09	9.38515e-07
ENSMUSG00000026630	Batf3	1	H6	-0.523895	5.0395	6.68974e-09	1.93631e-06
ENSMUSG00000006154	Eps8l1	7	A1	-0.982511	3.38462	7.9598e-09	2.25383e-06
ENSMUSG00000034006	Pqlc1	18	E3	-0.498383	5.23722	8.1593e-09	2.26117e-06
ENSMUSG00000020868	Xylt2	11	D	-0.442018	5.80801	8.41931e-09	2.28462e-06
ENSMUSG00000025085	Ablim1	19	D2	0.388675	8.08009	1.26689e-08	3.3676e-06
ENSMUSG00000001128	Cfp	X	A1.3	0.497782	7.33985	1.33486e-08	3.47731e-06
ENSMUSG00000030315	Vgll4	6	E3	0.568823	4.71065	2.55848e-08	6.28759e-06
ENSMUSG00000020846	Fam101b	11	B5	0.447182	5.2799	2.66455e-08	6.42698e-06
ENSMUSG00000038151	Prdm1	10	B2	0.503382	5.08886	3.15578e-08	7.47346e-06
ENSMUSG00000021190	Lgmn	12	E	0.356242	6.38532	3.43834e-08	7.9972e-06
ENSMUSG00000040627	Aicda	6	F1	-0.431666	7.72948	3.57051e-08	8.15893e-06
ENSMUSG00000076441	Ass1	2	B	0.631152	4.21334	4.88659e-08	1.07878e-05
ENSMUSG00000076934	Iglv1	16	A3	0.406373	6.64656	4.80875e-08	1.07878e-05
ENSMUSG00000032298	Neil1	9	B	-0.508156	5.61701	8.92102e-08	1.9366e-05
ENSMUSG00000045322	Tlr9	9	F1	0.465389	5.33819	9.85914e-08	2.10517e-05
ENSMUSG00000043263	Pyhin1	1	H3	0.706409	4.85817	1.27142e-07	2.671e-05
ENSMUSG00000029925	Tbxas1	6	B1	1.42756	1.28921	2.34753e-07	4.85342e-05
ENSMUSG00000022372	Sla	15	D2	0.418652	5.50243	2.53089e-07	5.15075e-05
ENSMUSG00000020027	Socs2	10	C2	-0.352726	6.87269	2.645e-07	5.30018e-05
ENSMUSG00000020570	Sypl	12	A3	0.36257	7.49037	2.97209e-07	5.86537e-05
ENSMUSG00000030123	Plxnd1	6	E3	0.400331	7.68656	3.03998e-07	5.90981e-05
ENSMUSG00000037972	Snn	16	A1	0.371491	5.96403	3.35214e-07	6.42084e-05
ENSMUSG00000030217	Art4	6	G1	2.84928	-0.508787	4.08358e-07	7.70849e-05
ENSMUSG00000023505	Cdca3	6	F2	0.331976	6.64157	4.39509e-07	8.17802e-05
ENSMUSG00000032216	Nedd4	9	D	-0.352441	6.77011	6.39483e-07	0.0001141
ENSMUSG00000068220	Lgals1	15	E1	0.417239	5.29832	6.36947e-07	0.0001141
ENSMUSG00000066152	Slc31a2	4	B3	0.499307	6.02101	8.69593e-07	0.00015306
ENSMUSG00000038028	9630033F20Rik	6	F3	0.472814	4.63558	8.91999e-07	0.00015491
ENSMUSG00000059336	Slc14a1	18	E3	0.432017	5.17127	9.55467e-07	0.000163749
ENSMUSG00000030322	Mbd4	6	E3	0.538904	4.31533	1.76368e-06	0.000298336
ENSMUSG00000026656	Fcgr2b	1	H3	0.324468	6.26974	2.13904e-06	0.000357192
ENSMUSG00000032641	Gpr19	6	G1	1.07898	1.80272	2.23734e-06	0.000368878
ENSMUSG00000045441	Gprin3	6	B3	-0.691557	3.29935	2.39715e-06	0.000390286
ENSMUSG00000036606	Plxnb2	15	E3	0.358872	6.66289	2.69555e-06	0.000428164
ENSMUSG00000042389	Tsen2	6	E3	-0.532358	4.12404	2.67782e-06	0.000428164
ENSMUSG00000074785	Plxnc1	10	C2	-0.334149	8.23924	3.05843e-06	0.000479952
ENSMUSG00000030772	Dkk3	7	F1	1.08716	1.76817	3.11445e-06	0.000482925
ENSMUSG00000038807	Rap1gap2	11	B5	0.638783	3.75337	3.83602e-06	0.000580978
ENSMUSG00000030256	Bhlhe41	6	G3	0.582527	4.09263	4.50123e-06	0.000666233
ENSMUSG00000045092	S1pr1	3	G1	1.01307	2.12835	4.4845e-06	0.000666233
ENSMUSG00000076538	Igkv13-84	6	C1	0.48772	4.42111	4.63649e-06	0.000678542
ENSMUSG00000001027	Scn4a	11	E1	0.462264	5.66142	5.10328e-06	0.000738558
ENSMUSG00000017002	Slpi	2	H3	1.17977	1.63987	6.21366e-06	0.000879706
ENSMUSG00000022708	Zbtb20	16	B4	-0.327883	6.37294	7.07101e-06	0.000990321
ENSMUSG00000040350	Trim7	11	B1.2	0.565213	4.12817	7.15286e-06	0.000991128
ENSMUSG00000039997	Ifi203	1	H3	0.348275	7.06873	7.26971e-06	0.000996715
ENSMUSG00000039055	Eme1	11	D	-0.362237	5.21788	7.6447e-06	0.00103721
ENSMUSG00000027843	Ptpn22	3	F2.2	0.452495	5.08708	8.3292e-06	0.00111843
ENSMUSG00000027330	Cdc25b	2	F1	-0.284715	6.83993	8.55619e-06	0.00113719
ENSMUSG00000049988	Lrrc25	8	B3.3	0.881887	2.29062	9.17383e-06	0.00120696
ENSMUSG00000032092	Mpzl2	9	A5.2	-1.17685	1.28099	9.78953e-06	0.00127509
ENSMUSG00000024095	Hnrpll	17	E3	-0.492734	4.32204	1e-05	0.00128961
ENSMUSG00000063889	Crem	18	A1	-0.289897	6.4891	1.01609e-05	0.00129751
ENSMUSG00000033826	Dnahc8	17	A3.3	1.09164	1.56549	1.10553e-05	0.00139802
ENSMUSG00000027562	Car2	3	A1	0.580595	5.49983	1.22084e-05	0.00151443
ENSMUSG00000020101	4632428N05Rik	10	B4	0.560396	4.31766	1.25375e-05	0.00154057
ENSMUSG00000014686	Ceacam16	7	A3	0.576602	3.80583	1.27721e-05	0.00155474
ENSMUSG00000076563	Igkv5-48	6	C1	0.463071	4.7151	1.30118e-05	0.00156925
ENSMUSG00000058818	Lilrb3	7	A1	0.8955	2.13022	1.34921e-05	0.00161225
ENSMUSG00000021728	Emb	13	D2.3	-0.306295	5.87224	1.50006e-05	0.00177621
ENSMUSG00000030067	Foxp1	6	D3	0.322117	7.92304	1.58564e-05	0.00186063
ENSMUSG00000039377	Hlx	1	H5	-0.424499	4.70829	1.65085e-05	0.00191986
ENSMUSG00000044827	Tlr1	5	C3.1	0.343728	5.2601	1.77655e-05	0.00202979
ENSMUSG00000092748	12	F1	-0.551608	3.68419	1.96422e-05	0.00222469
ENSMUSG00000030127	Cops7a	6	F2	-0.272777	6.39648	2.2913e-05	0.00257277
ENSMUSG00000022105	Rb1	14	D3	0.28857	6.084	2.39339e-05	0.00264186
ENSMUSG00000033060	Lmo7	14	E2.3	-0.335444	5.30726	2.52606e-05	0.00276487
ENSMUSG00000028211	Trp53inp1	4	A1	0.347828	6.61306	3.06392e-05	0.00328954
ENSMUSG00000038271	Iffo1	6	F2	0.451937	4.43548	3.08118e-05	0.00328954
ENSMUSG00000029313	Aff1	5	E5	0.312393	6.97168	3.34478e-05	0.00354193
ENSMUSG00000005268	Prlr	15	A1	-0.706788	2.82553	3.54009e-05	0.00371852
ENSMUSG00000086695	Gm15247	X	F5	1.43991	1.04561	3.68933e-05	0.00384428
ENSMUSG00000061436	Hipk2	6	B1	0.390019	6.44772	3.75538e-05	0.00388205
ENSMUSG00000000552	Zfp385a	15	F3	0.593144	3.52084	4.14603e-05	0.00419314
ENSMUSG00000026872	Zeb2	2	B	0.271895	6.83252	4.1732e-05	0.00419314
ENSMUSG00000076508	Igkv17-127	6	C1	0.404483	4.83616	4.16164e-05	0.00419314
ENSMUSG00000056737	Capg	6	C1	0.278232	7.42469	4.49979e-05	0.00444014
ENSMUSG00000044337	Cxcr7	1	D	0.550373	4.01034	4.62561e-05	0.00452996
ENSMUSG00000020256	Aldh1l2	10	C1	-0.300067	5.65628	4.76552e-05	0.00463215
ENSMUSG00000037235	Mxd4	5	B2	0.349648	5.08091	4.87536e-05	0.00467224
ENSMUSG00000092737		12	F1	-0.742169	2.48867	4.8785e-05	0.00467224
ENSMUSG00000038738	Shank1	7	B3	0.443284	4.61429	4.98134e-05	0.00473591
ENSMUSG00000042978	Sbk1	7	F3	0.450175	4.40051	5.16503e-05	0.0048399
ENSMUSG00000028838	Extl1	4	D3	-0.577111	3.38608	5.22962e-05	0.00486542
ENSMUSG00000029084	Cd38	5	B3	0.649021	3.36205	5.26741e-05	0.00486582
ENSMUSG00000030188	Magohb	6	F3	-0.517143	3.78967	5.36762e-05	0.00488904
ENSMUSG00000031838	Ifi30	8	B3.3	0.291552	8.02707	5.36304e-05	0.00488904
ENSMUSG00000030268	Bcat1	6	G3	-0.276083	7.33687	6.50966e-05	0.00588808
ENSMUSG00000043298	C030030A07Rik	6	G1	1.96306	-0.45004	6.73837e-05	0.00605292
ENSMUSG00000038776	Ephx1	1	H4	0.591777	3.25112	7.6532e-05	0.0068276
ENSMUSG00000030319	Cand2	6	E3	0.473964	3.88154	8.35711e-05	0.00740485
ENSMUSG00000030203	Dusp16	6	G1	-0.285118	5.76388	8.6159e-05	0.00758257
ENSMUSG00000053110	Yap1	9	A1	-0.9038	1.66285	8.82175e-05	0.00771163
ENSMUSG00000025702	March8	6	E3	0.561787	3.40806	8.93316e-05	0.00773211
ENSMUSG00000059878	Zfp422	6	E3	0.304606	5.46732	8.96391e-05	0.00773211
ENSMUSG00000051344	Plekhm3	1	C2	0.350339	5.44029	9.8994e-05	0.00848288
ENSMUSG00000025279	Dnase1l3	14	A1	0.454364	4.0903	0.000116901	0.00995191
ENSMUSG00000024013	Fgd2	17	A3.3	0.314358	6.62842	0.000124013	0.0104888
ENSMUSG00000029446	Psph	5	G1.3	-0.259466	6.47029	0.000126057	0.0105929
ENSMUSG00000048388	Fam171b	2	D	-0.864042	1.68738	0.000138474	0.0115617
ENSMUSG00000052331	Ankrd44	1	C1.2	0.271531	5.93501	0.000141395	0.0117304
ENSMUSG00000035900	Gramd4	15	E2	0.290191	5.58469	0.000149121	0.0121538
ENSMUSG00000039384	Dusp10	1	H5	0.375765	4.70882	0.000149298	0.0121538
ENSMUSG00000017754	Pltp	2	H3	0.87527	2.20042	0.000151537	0.0122594
ENSMUSG00000030346	Rad51ap1	6	F3	0.27989	5.67342	0.000153123	0.0123113
ENSMUSG00000026478	Lamc1	1	G3	0.268178	7.09825	0.00016623	0.0132831
ENSMUSG00000022126	Irg1	14	E2.3	0.441634	5.01366	0.000176656	0.0137781
ENSMUSG00000026814	Eng	2	B	0.532239	4.76754	0.000174341	0.0137781
ENSMUSG00000027171	Prrg4	2	E2	0.495591	4.19909	0.000175802	0.0137781
ENSMUSG00000038252	Ncapd2	6	F2	0.259984	8.50187	0.00017649	0.0137781
ENSMUSG00000090272	Mndal	1	H3	0.28161	6.5399	0.000183728	0.0142444
ENSMUSG00000071713	Csf2rb	15	E1	0.48452	5.32102	0.000195643	0.014922
ENSMUSG00000035042	Ccl5	11	C	-0.482136	3.78098	0.000211663	0.0160286
ENSMUSG00000042213	Anubl1	6	E3	0.734367	2.25813	0.000221965	0.0167115
ENSMUSG00000029919	Hpgds	6	C1	0.359238	4.5614	0.000239288	0.0178099
ENSMUSG00000034377	Tulp4	17	A1	0.326252	7.48671	0.000243518	0.0180217
ENSMUSG00000029060	Mib2	4	E2	-0.293381	6.1493	0.00026106	0.0191029
ENSMUSG00000036181	Hist1h1c	13	A3.1	0.519186	3.38627	0.000266879	0.0194195
ENSMUSG00000000881	Dlg3	X	C3	0.393732	4.45154	0.000286848	0.020642
ENSMUSG00000090698	Apold1	6	G1	1.1668	0.825628	0.000300745	0.0215231
ENSMUSG00000030930	Chst15	7	F3	0.668132	2.47958	0.000308508	0.0219097
ENSMUSG00000026832	Cytip	2	C1.1	-0.245698	8.3855	0.000325275	0.0229011
ENSMUSG00000076621	Ighj1	12	F1	0.850853	2.02104	0.000339312	0.023761
ENSMUSG00000031389	Arhgap4	X	A7.3	0.328079	5.09577	0.000342381	0.0238477
ENSMUSG00000016529	Il10	1	E4	0.625234	3.06488	0.000348579	0.023896
ENSMUSG00000021624	Cd180	13	D1	0.232844	6.77917	0.000348299	0.023896
ENSMUSG00000034156	Bzrap1	11	C	0.243865	6.01024	0.000347274	0.023896
ENSMUSG00000034765	Dusp5	19	D2	-0.288717	5.31651	0.000351743	0.0239866
ENSMUSG00000036273	Lrrk2	15	E3	0.373209	5.33321	0.000363575	0.0246644
ENSMUSG00000035711	Dok3	13	B1	0.491018	3.70656	0.000368345	0.0248585
ENSMUSG00000021990	Spata13	14	D1	0.314925	5.10935	0.000390043	0.0261871
ENSMUSG00000000631	Myo18a	11	B5	0.295013	5.498	0.000397586	0.0263629
ENSMUSG00000021313	Ryr2	13	A1	0.580846	2.96232	0.000400757	0.0263629
ENSMUSG00000024675	Ms4a4c	19	A	0.808093	3.29173	0.000394717	0.0263629
ENSMUSG00000034634	Ly6d	15	D3	0.333838	5.18081	0.000400695	0.0263629
ENSMUSG00000076530	Igkv19-93	6	C1	0.25774	5.8917	0.000411553	0.0269371
ENSMUSG00000037922	Bank1	3	G3	0.288793	6.09824	0.000418325	0.0272434
ENSMUSG00000030161	Gabarapl1	6	F3	0.329191	4.79814	0.000425456	0.0274335
ENSMUSG00000031431	Tsc22d3	X	F1	-0.361962	4.64785	0.000425437	0.0274335
ENSMUSG00000000439	Mkrn2	6	E3	-0.378894	4.35524	0.000428527	0.0274954
ENSMUSG00000005142	Man2b1	8	C3	0.235479	6.66728	0.000431059	0.0275223
ENSMUSG00000003178	Mical3	6	F1	0.453262	3.81874	0.000457345	0.0286939
ENSMUSG00000013846	St3gal1	15	D2	0.352675	4.67239	0.000458222	0.0286939
ENSMUSG00000027009	Itga4	2	C3	0.313233	6.4546	0.000454905	0.0286939
ENSMUSG00000057182	Scn3a	2	C1.3	1.03266	0.927956	0.000452944	0.0286939
ENSMUSG00000003865	Gys1	7	B3	-0.251042	6.05084	0.000473113	0.0294847
ENSMUSG00000041168	Lonp1	17	D	-0.256982	8.03783	0.000485446	0.0301092
ENSMUSG00000034792	Gna15	10	C1	0.349769	4.57139	0.000502946	0.0309003
ENSMUSG00000059089	Fcgr4	1	H3	0.782878	1.89812	0.000501089	0.0309003
ENSMUSG00000027555	Car13	3	A1	0.28235	5.78437	0.000524307	0.0320615
ENSMUSG00000024030	Abcg1	17	A3.3	0.553334	4.59361	0.0005377	0.0327268
ENSMUSG00000002799	Jag2	12	F1	-0.391009	4.43815	0.000556252	0.0335425
ENSMUSG00000044453	Ffar1	7	B1	0.540722	3.13954	0.000553983	0.0335425
ENSMUSG00000021831	Ero1l	14	C1	-0.242229	8.09905	0.000562358	0.0337545
ENSMUSG00000076586	Igkv8-21	6	C1	0.326047	4.72441	0.000568039	0.033939
ENSMUSG00000042842	Serpinb6b	13	A3.2	0.286095	6.82816	0.000589322	0.0350498
ENSMUSG00000027207	Galk2	2	F1	-0.227562	6.35041	0.000600248	0.0353766
ENSMUSG00000030410	Dmwd	7	A3	-0.362723	4.30992	0.000598114	0.0353766
ENSMUSG00000001020	S100a4	3	F1	1.42305	0.0253137	0.000631376	0.0367829
ENSMUSG00000021185	9030617O03Rik	12	E	0.301851	6.08599	0.000630545	0.0367829
ENSMUSG00000074141	Il4i1	7	B3	0.262738	9.47506	0.000632582	0.0367829
ENSMUSG00000073902	Gm1966	7	E3	0.412638	5.4894	0.000651476	0.0377132
ENSMUSG00000029153	Ociad2	5	C3.2	0.540784	3.45594	0.000695056	0.040058
ENSMUSG00000076609	Igkc	6	C1	0.254379	11.4251	0.000706508	0.0405386
ENSMUSG00000021457	Syk	13	A5	0.295133	8.1533	0.00074116	0.0423404
ENSMUSG00000024300	Myo1f	17	B1	0.677969	2.16929	0.000768049	0.0436849
ENSMUSG00000021703	Serinc5	13	C3	0.280458	5.22682	0.000790165	0.0445537
ENSMUSG00000073705	Apitd1	4	E2	-0.343507	4.62776	0.000788482	0.0445537
ENSMUSG00000074272	Ceacam1	7	A3	0.548811	3.0796	0.000806265	0.0452655
ENSMUSG00000026879	Gsn	2	B	0.434581	4.08298	0.000822903	0.0460013
ENSMUSG00000078566	Bnip3	7	F4	-0.246634	6.38659	0.000836465	0.0465596
ENSMUSG00000044786	Zfp36	7	B1	0.238715	6.17701	0.0008601	0.0476715
ENSMUSG00000026923	Notch1	2	A3	0.247211	6.89519	0.000874306	0.0480543
ENSMUSG00000054612	Mgmt	7	F3	0.74088	1.86967	0.000874386	0.0480543
ENSMUSG00000061356	Gm600	14	D1	1.25825	0.334668	0.000924005	0.0503563
ENSMUSG00000030298	Sec13	6	E3	-0.229981	7.24853	0.000956604	0.0519157
ENSMUSG00000053175	Bcl3	7	A3	0.364681	6.13884	0.00096663	0.0522422
ENSMUSG00000026012	Cd28	1	C2	-0.586112	2.7356	0.00105138	0.0565876
ENSMUSG00000038550	Gm129	3	F2.1	-0.340446	4.40376	0.00106972	0.0573377
ENSMUSG00000042233	2010015L04Rik	4	E2	-1.0397	0.562012	0.00108873	0.0581176
ENSMUSG00000001270	Ckb	12	F1	0.467303	3.63277	0.00111992	0.0595388
ENSMUSG00000035105	Egln3	12	C1	-0.582614	2.95927	0.00114715	0.0606466
ENSMUSG00000051747	Ttn	2	C3	0.516964	2.9689	0.00115007	0.0606466
ENSMUSG00000027999	Pla2g12a	3	G3	-0.268028	5.26145	0.00116965	0.0614304
ENSMUSG00000076514	Igkv17-121	6	C1	0.329274	4.87016	0.00117718	0.0615775
ENSMUSG00000067586	S1pr3	13	A5	0.242801	5.55489	0.00121807	0.0634614
ENSMUSG00000036622	Atp13a2	4	D3	0.206894	6.6779	0.0012352	0.0638432
ENSMUSG00000079227	Ccr5	9	F4	0.819276	1.53236	0.00123135	0.0638432
ENSMUSG00000009569	Mkl2	16	A1	0.284075	5.10961	0.0012556	0.0641742
ENSMUSG00000038366	Lasp1	11	D	0.231191	6.17218	0.00125398	0.0641742
ENSMUSG00000004568	Arhgef18	8	A1.1	0.475462	3.80014	0.00129252	0.0657622
ENSMUSG00000000386	Mx1	16	C4	0.457099	5.01056	0.00132045	0.0666622
ENSMUSG00000028542	Slc6a9	4	D2.1	-0.292197	4.75783	0.0013157	0.0666622
ENSMUSG00000022108	Itm2b	14	D3	0.253065	7.72726	0.00134431	0.0676046
ENSMUSG00000030468	Siglecg	7	B3	0.266447	7.08453	0.0013558	0.0679205
ENSMUSG00000028179	Cth	3	H4	-0.220636	7.24947	0.00137349	0.068543
ENSMUSG00000031659	Adcy7	8	C3	0.21627	6.54292	0.00138902	0.0686059
ENSMUSG00000037849	Gm4955	1	H3	0.714926	3.68533	0.00139055	0.0686059
ENSMUSG00000038059	2010002N04Rik	18	D3	-0.235435	5.66831	0.00138033	0.0686059
ENSMUSG00000076577	Igkv8-30	6	C1	0.334199	4.53913	0.00140229	0.068924
ENSMUSG00000002007	Srpk3	X	A7.3	0.338695	4.3016	0.00142676	0.0698628
ENSMUSG00000023927	Satb1	17	C	-0.218396	9.40351	0.00146814	0.07162
ENSMUSG00000001025	S100a6	3	F1	0.625187	2.9452	0.0014897	0.0724003
ENSMUSG00000092683	12	F1	-0.527359	2.90867	0.00149687	0.0724787
ENSMUSG00000052013	Btla	16	B5	-0.236662	7.54143	0.00153603	0.0740993
ENSMUSG00000037902	Sirpa	2	F1	0.586928	2.98132	0.00156825	0.0753742
ENSMUSG00000027130	Slc12a6	2	E3	0.241127	7.22723	0.00159469	0.0763634
ENSMUSG00000024112	Cacna1h	17	A3.3	0.879376	1.5953	0.00160134	0.0764008
ENSMUSG00000008305	Tle1	4	C3	-0.329779	4.35647	0.00166427	0.077482
ENSMUSG00000022964	Tmem50b	16	C3.3	0.246309	5.46833	0.00167754	0.077482
ENSMUSG00000027347	Rasgrp1	2	E5	0.280441	4.88002	0.00166941	0.077482
ENSMUSG00000030157	Clec2d	6	F3	0.296912	5.10721	0.00164863	0.077482
ENSMUSG00000030189	Csda	6	F3	0.216962	8.28124	0.00165225	0.077482
ENSMUSG00000030786	Itgam	7	F3	0.980211	0.817963	0.00167278	0.077482
ENSMUSG00000036155	Mgat5	1	E3	0.388124	4.16963	0.00164102	0.077482
ENSMUSG00000058099	Nfam1	15	E1	0.8431	1.26806	0.00167594	0.077482
ENSMUSG00000072825	AW555464	12	F1	0.298631	4.97607	0.00163	0.077482
ENSMUSG00000066026	Dhrs3	4	E1	-0.222417	5.79897	0.00172077	0.079198
ENSMUSG00000020808	Fam64a	11	B4	-0.262581	5.09798	0.00176197	0.0808085
ENSMUSG00000057191	AB124611	9	A3	0.306387	4.54685	0.00177315	0.0810361
ENSMUSG00000026548	Slamf9	1	H3	0.651792	2.17818	0.0017849	0.0812879
ENSMUSG00000024854	Pold4	19	A	0.212575	6.04134	0.00180399	0.0818708
ENSMUSG00000075706	Gpx4	10	C1	-0.211996	6.92999	0.00188397	0.085204
ENSMUSG00000078920	Ifi47	11	B1.2	0.318014	6.05087	0.00191698	0.0863966
ENSMUSG00000031155	Pim2	X	A1.1	-0.232462	8.21662	0.00196204	0.0881227
ENSMUSG00000031549	Ido2	8	A2	0.457211	4.39886	0.00197687	0.0884837
ENSMUSG00000084803	5830444B04Rik	4	E2	-0.938451	0.747602	0.00199324	0.0889107
ENSMUSG00000038642	Ctss	3	F2.1	0.218968	7.62918	0.00202928	0.0902096
ENSMUSG00000056602	Fry	5	G3	0.635315	2.5882	0.00205323	0.0909635
ENSMUSG00000024642	Tle4	19	A	0.217649	5.89988	0.00208661	0.0914925
ENSMUSG00000026193	Fn1	1	C3	-0.74489	1.56691	0.00208148	0.0914925
ENSMUSG00000036469	March1	8	B3.1	0.580261	2.4657	0.00207572	0.0914925
ENSMUSG00000057143	Trim12c	7	E3	0.287195	5.21839	0.00209326	0.0914925
ENSMUSG00000047810	Ccdc88b	19	A	-0.197177	6.71411	0.00211839	0.0922812
ENSMUSG00000007908	Hmgcll1	9	D	0.644747	2.17648	0.00213134	0.0925358
ENSMUSG00000068329	Htra2	6	C3	-0.202305	6.45782	0.00213999	0.0926024
ENSMUSG00000038578	Susd1	4	B3	0.35676	4.05729	0.00216695	0.0934586
ENSMUSG00000023764	Sfi1	11	A1	0.215028	6.43181	0.00218347	0.0938604
ENSMUSG00000063146	Clip2	5	G2	0.296052	4.6379	0.00219797	0.0941727
ENSMUSG00000039450	Dcxr	11	E2	0.417836	3.73114	0.00231571	0.0988923
ENSMUSG00000089229	13	A3.3	1.44365	-0.340831	0.00232437	0.0989376
ENSMUSG00000019210	Atp6v1e1	6	F1	0.220443	5.66657	0.00243192	0.103059
ENSMUSG00000025813	Homer2	7	D3	-0.782554	1.42763	0.00243701	0.103059
ENSMUSG00000031700	Gpt2	8	C3	-0.20797	5.99346	0.00245509	0.103487
ENSMUSG00000023067	Cdkn1a	17	A3.3	0.308671	6.51298	0.00248269	0.104313
ENSMUSG00000019982	Myb	10	A3	-0.282477	5.01596	0.00255624	0.107058
ENSMUSG00000040405	Havcr1	11	B1.1	0.901469	0.871866	0.00265693	0.110564
ENSMUSG00000020387	Phf15	11	B1.3	0.212559	7.90266	0.00274328	0.113794
ENSMUSG00000001521	Tulp3	6	F3	-0.248557	5.15188	0.00281524	0.115674
ENSMUSG00000026728	Vim	2	A1	0.225209	8.1462	0.0028067	0.115674
ENSMUSG00000066363	Serpina3f	12	E	0.550428	4.94516	0.00279864	0.115674
ENSMUSG00000024924	Vldlr	19	C1	-0.324207	4.28203	0.00284395	0.116486
ENSMUSG00000030577	Cd22	7	B1	0.205817	9.27965	0.00290708	0.118698
ENSMUSG00000047632	Fgfbp3	19	C2	0.755363	1.5554	0.00295246	0.120174
ENSMUSG00000000184	Ccnd2	6	F3	0.239185	10.1252	0.00298431	0.121092
ENSMUSG00000069892	9930111J21Rik2	11	B1.2	0.392391	4.00741	0.00300897	0.121714
ENSMUSG00000025747	Tyms	5	B1	-0.201826	7.28095	0.00306347	0.123535
ENSMUSG00000041992	Rapgef5	12	F2	0.331312	4.38913	0.00310685	0.124897
ENSMUSG00000059895	Ptp4a3	15	D3	0.211758	7.94205	0.00328958	0.131836
ENSMUSG00000031628	Casp3	8	B1.1	-0.192903	6.59615	0.00331899	0.132607
ENSMUSG00000021665	Hexb	13	D1	0.303427	4.38898	0.00338695	0.133769
ENSMUSG00000024673	Ms4a1	19	A	0.198108	8.81553	0.00341731	0.133769
ENSMUSG00000025198	Erlin1	19	C3	-0.206927	5.81154	0.00339947	0.133769
ENSMUSG00000027487	Cdk5rap1	2	H1	-0.35522	3.95983	0.00341997	0.133769
ENSMUSG00000047293	Gpr15	16	C1.2	-0.210381	6.14777	0.00336987	0.133769
ENSMUSG00000047735	Samd9l	6	A1	0.232584	6.68188	0.00339969	0.133769
ENSMUSG00000073491	Pydc4	1	H3	0.810529	2.82952	0.00335886	0.133769
ENSMUSG00000025161	Slc16a3	11	E2	-0.198676	6.50815	0.00344125	0.134163
ENSMUSG00000026222	Sp100	1	C5	0.25277	7.64464	0.00346028	0.134163
ENSMUSG00000076937	Iglc2	16	A3	0.227758	7.26247	0.00346094	0.134163
ENSMUSG00000056888	Glipr1	10	D2	0.196301	6.48917	0.00349606	0.135122
ENSMUSG00000031490	Eif4ebp1	8	A2	-0.208529	7.02899	0.00351352	0.135395
ENSMUSG00000036908	Unc93b1	19	A	0.200198	8.45109	0.00354812	0.136325
ENSMUSG00000041515	Irf8	8	E1	0.20012	8.73554	0.00356302	0.136495
ENSMUSG00000045827	Serpinb9	13	A3.2	0.254678	6.68027	0.0036146	0.137976
ENSMUSG00000061143	Maml3	3	C	0.426822	3.21901	0.00362287	0.137976
ENSMUSG00000053580	Tanc2	11	E1	0.251719	5.2691	0.00363547	0.138053
ENSMUSG00000032690	Oas2	5	F	0.868907	3.61612	0.00367024	0.138968
ENSMUSG00000022594	Lynx1	15	D3	0.398413	3.44779	0.00373967	0.141186
ENSMUSG00000016496	Cd274	19	C1	0.298122	4.87055	0.00377062	0.141943
ENSMUSG00000076672	Ighv3-6	12	F1	0.267491	5.29205	0.00381523	0.143208
ENSMUSG00000024104	D6Wsu116e	6	E3	-0.197995	7.03013	0.00382846	0.143292
ENSMUSG00000042817	Flt3	5	G3	-0.195285	7.67183	0.00390405	0.145287
ENSMUSG00000072812	Ahnak2	12	F1	0.8195	1.19415	0.0038998	0.145287
ENSMUSG00000032715	Trib3	2	G3	-0.212745	6.00909	0.00393908	0.146173
ENSMUSG00000031328	Flna	X	A7.3	0.208816	9.10871	0.00402645	0.14899
ENSMUSG00000026827	Gpd2	2	C1.1	-0.219968	5.47619	0.00406655	0.149202
ENSMUSG00000027583	Zbtb46	2	H4	-0.274592	4.67208	0.00406197	0.149202
ENSMUSG00000060090	Rp2h	X	A1.3	0.235163	5.29699	0.0040574	0.149202
ENSMUSG00000020023	Tmcc3	10	C2	0.239798	5.10571	0.00421013	0.153605
ENSMUSG00000034707	Gns	10	D2	0.21875	6.74753	0.00420587	0.153605
ENSMUSG00000021880	Rnase6	14	C1	0.480972	2.72649	0.00432963	0.157524
ENSMUSG00000002668	Dennd1c	17	D	0.234241	5.61503	0.00438294	0.157909
ENSMUSG00000027863	Cd2	3	F2.2	0.583284	2.15922	0.00440843	0.157909
ENSMUSG00000033083	Tbc1d4	14	E2.3	-0.387129	3.46514	0.00441217	0.157909
ENSMUSG00000044285	Gm1821	14	C1	1.85033	0.0913802	0.00441297	0.157909
ENSMUSG00000046079	Lrrc8d	5	E5	-0.188834	6.2305	0.00439749	0.157909
ENSMUSG00000047139	Cd24a	10	B2	0.215638	6.9121	0.00435847	0.157909
ENSMUSG00000058470	Gm8369	19	A	0.519618	2.98876	0.00443583	0.158292
ENSMUSG00000041444	Arhgap32	9	A4	0.866046	0.8809	0.00449354	0.159913
ENSMUSG00000024835	Coro1b	19	A	0.183072	6.69025	0.00452756	0.160685
ENSMUSG00000020077	Srgn	10	B4	-0.198834	8.71288	0.00456015	0.161402
ENSMUSG00000015340	Cybb	X	A1.1	0.192856	8.92475	0.00457978	0.161658
ENSMUSG00000053846	Lipg	18	E2	-0.236737	5.18129	0.00469182	0.16511
ENSMUSG00000057554	Lgals8	13	A1	0.266127	4.68677	0.00470295	0.16511
ENSMUSG00000032089	Il10ra	9	A5.2	0.308928	5.4061	0.00476429	0.166367
ENSMUSG00000055745	Ldoc1l	15	E2	0.288619	4.42365	0.00475185	0.166367
ENSMUSG00000008496	Pou2f2	7	A3	0.23886	6.96715	0.00479796	0.166649
ENSMUSG00000039987	Phtf2	5	A3	0.20062	5.81781	0.00478828	0.166649
ENSMUSG00000011148	Adssl1	12	F1	0.502424	2.64588	0.00486317	0.167225
ENSMUSG00000019916	P4ha1	10	B4	-0.192402	6.17641	0.00489156	0.167225
ENSMUSG00000038412	Higd1a	9	F4	-0.226902	5.5758	0.0048592	0.167225
ENSMUSG00000041431	Ccnb1	13	D1	-0.216607	6.84602	0.00484737	0.167225
ENSMUSG00000049608	Gpr55	1	C5	0.782706	1.90111	0.00488529	0.167225
ENSMUSG00000031297	Slc7a3	X	D	-0.178412	6.72068	0.00496995	0.169017
ENSMUSG00000045679	Pqlc3	12	A1.1	0.290468	4.72599	0.00496235	0.169017
ENSMUSG00000030254	Rad18	6	E3	-0.186401	6.1502	0.00508597	0.171619
ENSMUSG00000049871	Nlrc3	16	A1	0.435321	3.20323	0.00507612	0.171619
ENSMUSG00000054404	Slfn5	11	C	0.429994	4.20187	0.00508578	0.171619
ENSMUSG00000031779	Ccl22	8	C5	-0.24208	9.0712	0.00513835	0.172938
ENSMUSG00000028527	Ak4	4	C6	-0.277245	4.58706	0.00523714	0.175115
ENSMUSG00000030204	Ddx47	6	G1	0.180688	6.87929	0.00526482	0.175115
ENSMUSG00000050471	Fam118b	9	A4	-0.220299	5.39825	0.00527026	0.175115
ENSMUSG00000064262	Gimap8	6	B2.3	0.194642	6.90246	0.00521781	0.175115
ENSMUSG00000042476	Abcb4	5	A1	0.498351	2.51601	0.00534279	0.177073
ENSMUSG00000016495	5033414D02Rik	19	C1	0.285452	4.85241	0.00543009	0.17951
ENSMUSG00000043773	1700048O20Rik	9	F4	-0.437563	3.08989	0.00545658	0.179842
ENSMUSG00000020029	Nudt4	10	C2	-0.191775	6.13176	0.00554936	0.182067
ENSMUSG00000025790	Slco3a1	7	D1	0.269222	5.09222	0.00562652	0.183673
ENSMUSG00000056427	Slit3	11	A4	1.01053	0.61876	0.00561386	0.183673
ENSMUSG00000063268	Parp10	15	D3	0.271061	5.71377	0.00564439	0.183795
ENSMUSG00000018340	Anxa6	11	B1.3	0.189161	6.39172	0.00566242	0.183923
ENSMUSG00000031805	Jak3	8	B3.3	0.188981	6.92932	0.00571918	0.184845
ENSMUSG00000033854	Kcnk10	12	E	-0.503929	2.73528	0.00570576	0.184845
ENSMUSG00000029098	Acox3	5	B3	0.236927	5.81356	0.00575784	0.185633
ENSMUSG00000024456	Diap1	18	B3	0.206458	7.1854	0.00581678	0.18661
ENSMUSG00000044867	Gm3345	6	B2.3	0.291949	4.2655	0.00581233	0.18661
ENSMUSG00000045659	Plekha7	7	F1	0.721443	1.4679	0.00587626	0.187594
ENSMUSG00000072620	Slfn2	11	C	0.234733	7.08066	0.00587188	0.187594
ENSMUSG00000038179	Slamf7	1	H3	-0.191395	7.51651	0.00591583	0.188395
ENSMUSG00000025025	Mxi1	19	D2	-0.284118	4.37996	0.00603754	0.191256
ENSMUSG00000034361	Cpne2	8	C5	0.441239	3.2302	0.00602858	0.191256
ENSMUSG00000050271	D8Ertd82e	8	A4	0.193913	7.53555	0.00604971	0.191256
ENSMUSG00000039193	Nlrc4	17	E2	0.461495	2.73838	0.00607083	0.191459
ENSMUSG00000031585	Gtf2e2	8	A3	-0.210413	5.69319	0.00609615	0.191793
ENSMUSG00000034422	Parp14	16	B3	0.283876	8.30422	0.00613656	0.192599
ENSMUSG00000076940	Iglv2	16	A3	0.267641	4.92311	0.00619573	0.193989
ENSMUSG00000032356	Rasgrf1	9	E3.1	-0.701787	1.60614	0.00621598	0.194156
ENSMUSG00000023367	Tmem176a	6	B2.3	-0.212075	7.32173	0.00623532	0.194294
ENSMUSG00000026837	Col5a1	2	A3	1.23232	-0.393792	0.00633733	0.196533
ENSMUSG00000090523	Gypc	18	B1	-0.17272	6.64776	0.00638928	0.197673
ENSMUSG00000076549	Igkv4-68	6	C1	0.434133	3.04802	0.00645433	0.199212
ENSMUSG00000020100	Slc29a3	10	B4	0.229455	5.31125	0.00649563	0.199542
ENSMUSG00000025366	Esyt1	10	D3	0.228487	7.81054	0.0064888	0.199542

## Sheet: GO analysis Activated B cells
GO.ID	Description	p.Val	FDR
GO:0050896	response to stimulus	160462	1.56948e+09
GO:0002376	immune system process	1.51227e+06	7.1906e+09
GO:0045321	leukocyte activation	2.20548e+06	7.1906e+09
GO:0051239	regulation of multicellular organismal process	487016	0.000119087628622787
GO:0009617	response to bacterium	6.17989e+06	0.000120890923812784
GO:0001775	cell activation	1.79385e+07	0.00026479070761007
GO:0006955	immune response	1.89504e+07	0.00026479070761007
GO:0048583	regulation of response to stimulus	2.42767e+07	0.000296813293292658
GO:0007165	signal transduction	2.90466e+07	0.00031147633146884
GO:0046649	lymphocyte activation	3.1845e+07	0.00031147633146884
GO:0051716	cellular response to stimulus	5.57569e+07	0.000489921345105949
GO:0002252	immune effector process	6.01069e+07	0.000489921345105949
GO:0042221	response to chemical stimulus	9.52243e+07	0.000698892461895965
GO:0002237	response to molecule of bacterial origin	1.00036e+08	0.000698892461895965
GO:0023052	signaling	1.10734e+08	0.000722061206068084
GO:2000026	regulation of multicellular organismal development	2.62003e+08	0.00153156587573435
GO:0009607	response to biotic stimulus	2.66196e+08	0.00153156587573435
GO:0002521	leukocyte differentiation	3.19487e+08	0.00168556710939624
GO:0006952	defense response	3.27428e+08	0.00168556710939624
GO:0051707	response to other organism	4.19149e+08	0.00204984960403458
GO:0007154	cell communication	6.10647e+07	0.00284416131683053
GO:0007166	cell surface receptor linked signaling pathway	8.00093e+08	0.00355714132351052
GO:0032501	multicellular organismal process	8.80512e+08	0.00374447185891424
GO:0002682	regulation of immune system process	9.92199e+08	0.00391792755943294
GO:0048513	organ development	1.03967e+09	0.00391792755943294
GO:0030097	hemopoiesis	1.04147e+09	0.00391792755943294
GO:0042113	B cell activation	1.33796e+09	0.00459546355741824
GO:0046651	lymphocyte proliferation	1.34173e+09	0.00459546355741824
GO:0042127	regulation of cell proliferation	1.37644e+09	0.00459546355741824
GO:0032943	mononuclear cell proliferation	1.45607e+09	0.00459546355741824
GO:0050727	regulation of inflammatory response	1.49807e+09	0.00459546355741824
GO:0009611	response to wounding	1.50347e+09	0.00459546355741824
GO:0070661	leukocyte proliferation	1.71202e+09	0.00487840974363043
GO:0048519	negative regulation of biological process	1.77121e+09	0.00487840974363043
GO:0002520	immune system development	1.79245e+09	0.00487840974363043
GO:0048523	negative regulation of cellular process	1.79555e+09	0.00487840974363043
GO:0048534	hemopoietic or lymphoid organ development	1.94219e+08	0.00503262068495712
GO:0006954	inflammatory response	1.99221e+09	0.00503262068495712
GO:0007155	cell adhesion	2.00667e+09	0.00503262068495712
GO:0032101	regulation of response to external stimulus	2.08721e+09	0.00510376246486036
GO:0050793	regulation of developmental process	2.35495e+09	0.00552567357931142
GO:0008283	cell proliferation	2.37275e+09	0.00552567357931142
GO:0022610	biological adhesion	2.58971e+08	0.00589069064156926
GO:0051704	multi-organism process	3.22444e+09	0.00703464862654987
GO:0030154	cell differentiation	3.23647e+09	0.00703464862654987
GO:0035556	intracellular signal transduction	3.45224e+09	0.00734051694496353
GO:0048869	cellular developmental process	4.81902e+09	0.0100286907283094
GO:0010033	response to organic substance	5.47371e+09	0.0110283527044428
GO:0071216	cellular response to biotic stimulus	5.56213e+09	0.0110283527044428
GO:0040011	locomotion	5.63764e+09	0.0110283527044428
GO:0045670	regulation of osteoclast differentiation	5.87285e+09	0.0112631966266824
GO:0051249	regulation of lymphocyte activation	7.38509e+09	0.0138910754320817
GO:0009966	regulation of signal transduction	8.14526e+08	0.0150318469187756
GO:0048584	positive regulation of response to stimulus	8.43475e+09	0.0152778350567489
GO:0045671	negative regulation of osteoclast differentiation	8.63633e+09	0.0153585270164744
GO:0032640	tumor necrosis factor production	8.9562e+09	0.0153685233083518
GO:0032680	regulation of tumor necrosis factor production	8.9562e+09	0.0153685233083518
GO:0045595	regulation of cell differentiation	9.61685e+09	0.0162176490072507
GO:0071706	tumor necrosis factor superfamily cytokine production	0.000103121021826956	0.0170953680421943
GO:0060537	muscle tissue development	0.000107641162608779	0.0175473035246077
GO:0048731	system development	0.000110881750318455	0.0177792524568001
GO:0071219	cellular response to molecule of bacterial origin	0.000118599052501062	0.0187099569760144
GO:0006873	cellular ion homeostasis	0.000126374924332572	0.0194905987695274
GO:0050670	regulation of lymphocyte proliferation	0.000127532800454938	0.0194905987695274
GO:0032944	regulation of mononuclear cell proliferation	0.000138494477777919	0.0208402228791665
GO:0032502	developmental process	0.00014224579821486	0.0210803962475688
GO:0070663	regulation of leukocyte proliferation	0.00015035816530595	0.0219500479829478
GO:0030155	regulation of cell adhesion	0.00015624536629821	0.0224444325128573
GO:0050776	regulation of immune response	0.000158334101153988	0.0224444325128573
GO:0048856	anatomical structure development	0.000167116187037787	0.02335090607738
GO:0042110	T cell activation	0.000178141895250494	0.0244007770187528
GO:0030889	negative regulation of B cell proliferation	0.000179619256246826	0.0244007770187528
GO:0050864	regulation of B cell activation	0.000182472183714588	0.0244487729987998
GO:0009605	response to external stimulus	0.00018647959998761	0.0246480671280921
GO:0002761	regulation of myeloid leukocyte differentiation	0.000198410307302686	0.0258753495430343
GO:0007517	muscle organ development	0.000229255428638848	0.0287999941459448
GO:0002694	regulation of leukocyte activation	0.00022961696972143	0.0287999941459448
GO:0023051	regulation of signaling process	0.00022966972123338	0.0287999941459448
GO:0051093	negative regulation of developmental process	0.000238113528742451	0.0294808661345559
GO:0046622	positive regulation of organ growth	0.000243804509775946	0.0298081488764816
GO:0042742	defense response to bacterium	0.000251555456886416	0.0303760978247658
GO:0030316	osteoclast differentiation	0.000270009601625228	0.0322068769938579
GO:0009653	anatomical structure morphogenesis	0.000282869129903818	0.0333342525251716
GO:0014706	striated muscle tissue development	0.00029186409982911	0.0339847947670062
GO:0055082	cellular chemical homeostasis	0.000305846131432912	0.0351938942534743
GO:0042035	regulation of cytokine biosynthetic process	0.000317013045661538	0.0360547046466919
GO:0048518	positive regulation of biological process	0.00032119486364312	0.0361104248424523
GO:0031347	regulation of defense response	0.000327261282601638	0.0363743477855298
GO:0050801	ion homeostasis	0.000372224095893826	0.0409070099094103
GO:0050865	regulation of cell activation	0.000400316213931367	0.0435054765384744
GO:0009888	tissue development	0.000406969582551055	0.0437425218344161
GO:0007519	skeletal muscle tissue development	0.000414966262834435	0.0441172284433001
GO:0009967	positive regulation of signal transduction	0.000430414397872611	0.0452675615655055
GO:0002495	antigen processing and presentation of peptide antigen via MHC class II	0.000436312688175682	0.0453997276919824
GO:0060538	skeletal muscle organ development	0.000448138938770702	0.046073687270919
GO:0050789	regulation of biological process	0.00045221081464147	0.046073687270919
GO:0061061	muscle structure development	0.000531735078717106	0.053617534071464
GO:0042360	vitamin E metabolic process	0.00054801211819261	0.0546949645718563
GO:0007275	multicellular organismal development	0.000560683395879589	0.0553943868191744
GO:0010627	regulation of intracellular protein kinase cascade	0.000571683666936141	0.0554953423644602
GO:0080134	regulation of response to stress	0.000574106524523965	0.0554953423644602
GO:0065008	regulation of biological quality	0.000578726604761777	0.0554953423644602
GO:0042089	cytokine biosynthetic process	0.000596125171320984	0.0566087407834033
GO:0002446	neutrophil mediated immunity	0.000654179333377407	0.0612297848233671
GO:0042107	cytokine metabolic process	0.000657307781050357	0.0612297848233671
GO:0030098	lymphocyte differentiation	0.000674982178861521	0.0622830253909862
GO:0046633	alpha-beta T cell proliferation	0.000700705474649181	0.0639303961576854
GO:0002504	antigen processing and presentation of peptide or polysaccharide antigen via MHC class II	0.000705907656173195	0.0639303961576854
GO:0002697	regulation of immune effector process	0.000718091225879644	0.0644371585351266
GO:0006950	response to stress	0.000750555810389692	0.0667380580129235
GO:0016477	cell migration	0.000793685056832435	0.0699372391070094
GO:0023056	positive regulation of signaling process	0.000820306765884219	0.0716376828313709
GO:0016202	regulation of striated muscle tissue development	0.000847525546179485	0.0733566866977311
GO:0032496	response to lipopolysaccharide	0.000858962652455469	0.0733566866977311
GO:0010647	positive regulation of cell communication	0.000869881178629204	0.0733566866977311
GO:0048870	cell motility	0.000877490271305034	0.0733566866977311
GO:0051674	localization of cell	0.000877490271305034	0.0733566866977311
GO:0048634	regulation of muscle organ development	0.000947495495100118	0.0781677811362713
GO:0046631	alpha-beta T cell activation	0.000952538383816731	0.0781677811362713
GO:0010558	negative regulation of macromolecule biosynthetic process	0.000959015820095344	0.0781677811362713
GO:0009890	negative regulation of biosynthetic process	0.000979548239699696	0.079181498615725
GO:0051253	negative regulation of RNA metabolic process	0.00105238396791498	0.0843718654932491
GO:0010508	positive regulation of autophagy	0.00106583084433504	0.0846781968719158
GO:0002762	negative regulation of myeloid leukocyte differentiation	0.00107444820497054	0.0846781968719158
GO:0045892	negative regulation of transcription, DNA-dependent	0.00109175657607951	0.0846781968719158
GO:0006959	humoral immune response	0.00109551484886148	0.0846781968719158
GO:0032846	positive regulation of homeostatic process	0.00109949197451521	0.0846781968719158
GO:0070887	cellular response to chemical stimulus	0.00111585395476187	0.0852669338400455
GO:0060429	epithelium development	0.00114714110768701	0.0869781951495087
GO:0048878	chemical homeostasis	0.00115947901961621	0.0872374176220474
GO:0065007	biological regulation	0.00118651545656631	0.0885901349669853
GO:0007243	intracellular protein kinase cascade	0.00122398005380782	0.0899958137231328
GO:0042098	T cell proliferation	0.00122922271910459	0.0899958137231328
GO:0019725	cellular homeostasis	0.00123294540833246	0.0899958137231328
GO:0007204	elevation of cytosolic calcium ion concentration	0.00124421978346443	0.0901460274227081
GO:0045637	regulation of myeloid cell differentiation	0.00132211922381303	0.0941436081260288
GO:0000122	negative regulation of transcription from RNA polymerase II promoter	0.00133794681901641	0.0941436081260288
GO:0006874	cellular calcium ion homeostasis	0.0013580752024504	0.0941436081260288
GO:0042533	tumor necrosis factor biosynthetic process	0.00136231442801104	0.0941436081260288
GO:0042534	regulation of tumor necrosis factor biosynthetic process	0.00136231442801104	0.0941436081260288
GO:0035510	DNA dealkylation	0.00136354075047489	0.0941436081260288
GO:0042119	neutrophil activation	0.00136677153193907	0.0941436081260288
GO:0050729	positive regulation of inflammatory response	0.00143529319177939	0.0976745349840474
GO:0002274	myeloid leukocyte activation	0.0014604433306199	0.0976745349840474
GO:0050869	negative regulation of B cell activation	0.00155483168404097	0.0976745349840474
GO:0001817	regulation of cytokine production	0.00157509357746169	0.0976745349840474
GO:0031327	negative regulation of cellular biosynthetic process	0.00158296819992552	0.0976745349840474
GO:0060485	mesenchyme development	0.00158592795430981	0.0976745349840474
GO:0006705	mineralocorticoid biosynthetic process	0.00161717607709357	0.0976745349840474
GO:0008212	mineralocorticoid metabolic process	0.00161717607709357	0.0976745349840474
GO:0032341	aldosterone metabolic process	0.00161717607709357	0.0976745349840474
GO:0032342	aldosterone biosynthetic process	0.00161717607709357	0.0976745349840474
GO:0034650	cortisol metabolic process	0.00161717607709357	0.0976745349840474
GO:0034651	cortisol biosynthetic process	0.00161717607709357	0.0976745349840474
GO:0001816	cytokine production	0.00161852109633317	0.0976745349840474
GO:0090308	regulation of methylation-dependent chromatin silencing	0.00161893599651501	0.0976745349840474
GO:0090310	negative regulation of methylation-dependent chromatin silencing	0.00161893599651501	0.0976745349840474
GO:0006216	cytidine catabolic process	0.00162370002650763	0.0976745349840474
GO:0009972	cytidine deamination	0.00162370002650763	0.0976745349840474
GO:0046087	cytidine metabolic process	0.00162370002650763	0.0976745349840474
GO:0046133	pyrimidine ribonucleoside catabolic process	0.00162370002650763	0.0976745349840474
GO:0046135	pyrimidine nucleoside catabolic process	0.00162370002650763	0.0976745349840474
GO:0042536	negative regulation of tumor necrosis factor biosynthetic process	0.00163772863075184	0.0976745349840474
GO:0051050	positive regulation of transport	0.0016766944824704	0.0993924165638966
GO:0010646	regulation of cell communication	0.00179147437323255	0.102527489396396
GO:0051172	negative regulation of nitrogen compound metabolic process	0.00180181320316942	0.102527489396396
GO:0002684	positive regulation of immune system process	0.00180280495314412	0.102527489396396
GO:0042108	positive regulation of cytokine biosynthetic process	0.00183179363106889	0.102527489396396
GO:0002683	negative regulation of immune system process	0.00183297232964282	0.102527489396396
GO:0055074	calcium ion homeostasis	0.00183673002209157	0.102527489396396
GO:0051930	regulation of sensory perception of pain	0.0018483976233281	0.102527489396396
GO:0051931	regulation of sensory perception	0.0018483976233281	0.102527489396396
GO:0007159	leukocyte cell-cell adhesion	0.00185003970020513	0.102527489396396
GO:0002263	cell activation involved in immune response	0.00185969794991878	0.102527489396396
GO:0002366	leukocyte activation involved in immune response	0.00185969794991878	0.102527489396396
GO:0051480	cytosolic calcium ion homeostasis	0.00186362739269405	0.102527489396396
GO:0002673	regulation of acute inflammatory response	0.00186585145819022	0.102527489396396
GO:0051129	negative regulation of cellular component organization	0.00193595987141049	0.105785606157911
GO:0010941	regulation of cell death	0.00199309604660088	0.108302624621129
GO:0048468	cell development	0.00201851369295058	0.109077803484804
GO:0071222	cellular response to lipopolysaccharide	0.00211272138650079	0.113541361985518
GO:0060548	negative regulation of cell death	0.00219866605919267	0.117514495764828
GO:0002009	morphogenesis of an epithelium	0.00223925765349894	0.119033582113441
GO:0043067	regulation of programmed cell death	0.0023796206407745	0.125811186418461
GO:0010629	negative regulation of gene expression	0.00240747146238915	0.126044098091126
GO:0006911	phagocytosis, engulfment	0.00240979923760766	0.126044098091126
GO:0048522	positive regulation of cellular process	0.00253424903681457	0.131484373698219
GO:0002443	leukocyte mediated immunity	0.00257658426646283	0.131484373698219
GO:0048514	blood vessel morphogenesis	0.00259148682280645	0.131484373698219
GO:0012501	programmed cell death	0.00259355805537207	0.131484373698219
GO:0045638	negative regulation of myeloid cell differentiation	0.00259446724504206	0.131484373698219
GO:0003007	heart morphogenesis	0.00267780827656002	0.135008467799142
GO:0045596	negative regulation of cell differentiation	0.00275027478238328	0.137950962289697
GO:0002250	adaptive immune response	0.00286852785144666	0.141055124200664
GO:0030888	regulation of B cell proliferation	0.00287422502716064	0.141055124200664
GO:0001666	response to hypoxia	0.00287631945444741	0.141055124200664
GO:0002437	inflammatory response to antigenic stimulus	0.00297411367953069	0.143677584384267
GO:0051094	positive regulation of developmental process	0.00297933048957973	0.143677584384267
GO:0030183	B cell differentiation	0.00298412725741381	0.143677584384267
GO:0008629	induction of apoptosis by intracellular signals	0.0029966493420295	0.143677584384267
GO:0043903	regulation of symbiosis, encompassing mutualism through parasitism	0.00306596347022807	0.144429607081864
GO:0043618	regulation of transcription from RNA polymerase II promoter in response to stress	0.00306616711634266	0.144429607081864
GO:0019439	aromatic compound catabolic process	0.00306867747368607	0.144429607081864
GO:0045934	negative regulation of nucleobase, nucleoside, nucleotide and nucleic acid metabolic process	0.00315616611803806	0.144429607081864
GO:0043312	neutrophil degranulation	0.00318423431241114	0.144429607081864
GO:0019934	cGMP-mediated signaling	0.00319171497844384	0.144429607081864
GO:0010832	negative regulation of myotube differentiation	0.00319219498740905	0.144429607081864
GO:0046131	pyrimidine ribonucleoside metabolic process	0.00319427836634747	0.144429607081864
GO:0033194	response to hydroperoxide	0.00319759565155548	0.144429607081864
GO:0014808	release of sequestered calcium ion into cytosol by sarcoplasmic reticulum	0.00319906080352346	0.144429607081864
GO:0070296	sarcoplasmic reticulum calcium ion transport	0.00319906080352346	0.144429607081864
GO:0002700	regulation of production of molecular mediator of immune response	0.00320429656852719	0.144429607081864
GO:0034112	positive regulation of homotypic cell-cell adhesion	0.00322928732611231	0.144888345581213
GO:0006928	cellular component movement	0.0032642040067885	0.145786207262093
GO:0070482	response to oxygen levels	0.00330280436794772	0.14683967964953
GO:0009628	response to abiotic stimulus	0.00335798473911702	0.148617415082822
GO:0050794	regulation of cellular process	0.00340579275377631	0.149494728965174
GO:0046620	regulation of organ growth	0.00340837588786769	0.149494728965174
GO:0010740	positive regulation of intracellular protein kinase cascade	0.00344807709492635	0.150560902078012
GO:0040008	regulation of growth	0.00356664923890715	0.154360160202437
GO:0006915	apoptosis	0.00361346659078331	0.155697430504192
GO:0000904	cell morphogenesis involved in differentiation	0.00381939248807708	0.163360902333349
GO:0046640	regulation of alpha-beta T cell proliferation	0.0038411614125584	0.163360902333349
GO:0034110	regulation of homotypic cell-cell adhesion	0.00386029811987321	0.163360902333349
GO:0042981	regulation of apoptosis	0.0038659933536689	0.163360902333349
GO:0002675	positive regulation of acute inflammatory response	0.00387483174944657	0.163360902333349
GO:0050764	regulation of phagocytosis	0.0039022022953856	0.163808758159513
GO:0002573	myeloid leukocyte differentiation	0.0040426089360374	0.16897759830505
GO:0008285	negative regulation of cell proliferation	0.0042690673459503	0.177254693993396
GO:0071345	cellular response to cytokine stimulus	0.0042903522938858	0.177254693993396
GO:0051241	negative regulation of multicellular organismal process	0.00431186543585915	0.177254693993396
GO:0043405	regulation of MAP kinase activity	0.004313119023661	0.177254693993396
GO:0051250	negative regulation of lymphocyte activation	0.00443301404715061	0.181419708766444
GO:0006690	icosanoid metabolic process	0.00446375065672511	0.181916438222618
GO:0048871	multicellular organismal homeostasis	0.00458171578477358	0.185949220294068
GO:0010324	membrane invagination	0.00472552951037283	0.188979971602691
GO:0042592	homeostatic process	0.00479906356432037	0.188979971602691
GO:0032879	regulation of localization	0.00483881685305905	0.188979971602691
GO:0009887	organ morphogenesis	0.0048597018879482	0.188979971602691
GO:0043123	positive regulation of I-kappaB kinase/NF-kappaB cascade	0.00487928955342087	0.188979971602691
GO:0006875	cellular metal ion homeostasis	0.00501614927452346	0.188979971602691
GO:0045453	bone resorption	0.00502574077382813	0.188979971602691
GO:0033559	unsaturated fatty acid metabolic process	0.00505530523818484	0.188979971602691
GO:0002768	immune response-regulating cell surface receptor signaling pathway	0.00512642091928134	0.188979971602691
GO:0032635	interleukin-6 production	0.00516118668373047	0.188979971602691
GO:0032675	regulation of interleukin-6 production	0.00516118668373047	0.188979971602691
GO:0044403	symbiosis, encompassing mutualism through parasitism	0.00518440240904504	0.188979971602691
GO:0044419	interspecies interaction between organisms	0.00518440240904504	0.188979971602691
GO:0048729	tissue morphogenesis	0.00520041215571367	0.188979971602691
GO:0055094	response to lipoprotein stimulus	0.00522498005304984	0.188979971602691
GO:0032493	response to bacterial lipoprotein	0.0052249800557254	0.188979971602691
GO:0070339	response to bacterial lipopeptide	0.0052249800557254	0.188979971602691
GO:0071220	cellular response to bacterial lipoprotein	0.0052249800557254	0.188979971602691
GO:0071221	cellular response to bacterial lipopeptide	0.0052249800557254	0.188979971602691
GO:0048102	autophagic cell death	0.00522568808171884	0.188979971602691
GO:0048642	negative regulation of skeletal muscle tissue development	0.00522786268722391	0.188979971602691
GO:0031936	negative regulation of chromatin silencing	0.00522833745456715	0.188979971602691
GO:0008219	cell death	0.00524606882768905	0.188979971602691
GO:0002283	neutrophil activation involved in immune response	0.00525073956045488	0.188979971602691
GO:0070098	chemokine-mediated signaling pathway	0.00525459422303356	0.188979971602691
GO:0001660	fever	0.00525534733421246	0.188979971602691
GO:0031620	regulation of fever	0.00525534733421246	0.188979971602691
GO:0031622	positive regulation of fever	0.00525534733421246	0.188979971602691
GO:0045926	negative regulation of growth	0.00537861817316655	0.192704265024696
GO:0016265	death	0.0055896129462167	0.199532862142137

## Sheet: Differ. genes Naive B Cells
*If logFC < 0, then the gene is higher expressed in Aicda-/- B cells, when logFC > 0 higher in Aicda+/+ B cells
ensembl_gene_id	mgi_symbol	chr.	band	logFC*	logCPM	PValue	FDR
ENSMUSG00000030329	C530028O21Rik	6	F2	-7.56571	4.74648	1.01181e-122	1.29036e-118
ENSMUSG00000040627	Aicda	6	F1	-4.70101	4.21592	9.09728e-72	5.80088e-68
ENSMUSG00000025912	Mybl1	1	A2	-3.06257	4.52443	1.05263e-44	4.47475e-41
ENSMUSG00000043895	S1pr2	9	A3	-3.36244	3.63072	2.20541e-36	7.03141e-33
ENSMUSG00000030207	8430419L09Rik	6	G1	-2.22718	5.18796	2.4023e-35	6.12731e-32
ENSMUSG00000061356	Gm600	14	D1	-3.46459	3.16898	6.5461e-29	1.39137e-25
ENSMUSG00000067149	Igj	5	E1	-2.79686	3.45063	1.25558e-27	2.28749e-24
ENSMUSG00000031004	Mki67	7	F3	-2.01851	5.3954	6.92123e-27	1.10333e-23
ENSMUSG00000045763	Basp1	15	B1	-3.87344	2.35517	1.55111e-25	2.19792e-22
ENSMUSG00000066677	Pydc3	1	H3	1.77851	5.29495	2.86239e-21	3.65041e-18
ENSMUSG00000051079	Rgs13	1	F	-2.78945	2.83231	8.75392e-21	1.0149e-17
ENSMUSG00000022659	Gcet2	16	B5	-4.21968	1.6242	1.78568e-20	1.89773e-17
ENSMUSG00000072844	G530011O06Rik	X	F5	2.71968	2.74556	8.10662e-17	7.9526e-14
ENSMUSG00000030188	Magohb	6	F3	-1.93996	3.92047	7.08621e-16	6.02469e-13
ENSMUSG00000063816	Gm4987	X	A4	-2.96529	2.16551	7.02269e-16	6.02469e-13
ENSMUSG00000064043	Trerf1	17	C	-4.21876	1.04032	3.20917e-15	2.55791e-12
ENSMUSG00000074607	Tox2	2	H2	-5.028	0.347779	1.50046e-13	1.12561e-10
ENSMUSG00000006154	Eps8l1	7	A1	-1.19296	6.33167	6.90794e-13	4.89427e-10
ENSMUSG00000040405	Havcr1	11	B1.1	-2.4422	2.23818	9.26137e-13	6.21633e-10
ENSMUSG00000030365	Clec2i	6	F3	1.21854	7.22758	1.49655e-12	9.15067e-10
ENSMUSG00000032420	Nt5e	9	E3.1	-2.70731	1.79496	1.50681e-12	9.15067e-10
ENSMUSG00000071226	Cecr2	6	F1	-1.27257	6.67214	7.32295e-12	4.24498e-09
ENSMUSG00000029122	Evc	5	B3	-4.98443	0.295749	1.20326e-11	6.67183e-09
ENSMUSG00000040204	2810417H13Rik	9	C	-1.75975	3.06712	1.64536e-11	8.74303e-09
ENSMUSG00000029026	Trp73	4	E2	-7.66074	-0.172556	1.85614e-11	9.46852e-09
ENSMUSG00000020914	Top2a	11	D	-1.2415	4.67618	3.59623e-11	1.76395e-08
ENSMUSG00000072704	2700089E24Rik	6	G1	-1.21717	4.77323	3.13296e-10	1.4798e-07
ENSMUSG00000050232	Cxcr3	X	D	-3.1087	1.09117	3.48361e-10	1.58666e-07
ENSMUSG00000027199	Gatm	2	E5	-3.13669	0.771548	4.91335e-10	2.16069e-07
ENSMUSG00000033147	Slc22a15	3	F2.2	-2.42438	1.60193	8.04423e-10	3.4196e-07
ENSMUSG00000027221	Chst1	2	E1	-3.87282	0.443234	2.19875e-09	9.04536e-07
ENSMUSG00000020599	Rgs9	11	E1	-2.88861	1.0003	4.04968e-09	1.61393e-06
ENSMUSG00000009246	Trpm5	7	F5	-2.20408	2.1189	5.1676e-09	1.99704e-06
ENSMUSG00000036617	Etl4	2	A3	-5.23311	-0.312207	6.25424e-09	2.34589e-06
ENSMUSG00000043391	2510009E07Rik	16	B1	-2.4847	1.12605	9.3589e-09	3.41012e-06
ENSMUSG00000012350	Ehf	2	E2	-5.12937	-0.405194	1.01759e-08	3.51126e-06
ENSMUSG00000042873	Lhfpl4	6	E3	-4.4878	-0.186123	1.01871e-08	3.51126e-06
ENSMUSG00000059900	Tmem40	6	E3	-7.16617	-0.681714	1.11938e-08	3.75669e-06
ENSMUSG00000012443	Kif11	19	C2	-1.65246	2.59824	1.15684e-08	3.78287e-06
ENSMUSG00000041272	Tox	4	A1	-5.09306	-0.434378	1.57242e-08	5.01327e-06
ENSMUSG00000031217	Efnb1	X	C3	-1.66487	2.62175	2.12219e-08	6.60106e-06
ENSMUSG00000032231	Anxa2	9	C	-1.44062	3.03715	2.33547e-08	7.09149e-06
ENSMUSG00000029414	Kntc1	5	F	-1.97083	1.71924	2.45284e-08	7.27467e-06
ENSMUSG00000076615	Ighg3	12	F1	-1.45039	3.20159	5.67323e-08	1.60779e-05
ENSMUSG00000042489	Clspn	4	D2.2	-1.73793	2.20422	6.1129e-08	1.69473e-05
ENSMUSG00000029822	Osbpl3	6	B2.3	-4.93794	-0.581991	6.28044e-08	1.70414e-05
ENSMUSG00000017697	Ada	2	H3	-1.38373	3.06451	6.92309e-08	1.83938e-05
ENSMUSG00000046179	E2f8	7	B4	-2.123	1.26118	9.04188e-08	2.35329e-05
ENSMUSG00000054072	Iigp1	18	D3	-4.51472	2.27412	9.36842e-08	2.38951e-05
ENSMUSG00000045328	Cenpe	3	G3	-1.25646	3.25115	1.79415e-07	4.48644e-05
ENSMUSG00000044927	H1fx	6	D1	-4.21374	-0.445423	1.87772e-07	4.60511e-05
ENSMUSG00000028926	Cdk14	5	A1	-2.36873	0.869654	2.20933e-07	5.31616e-05
ENSMUSG00000021796	Bmpr1a	14	B	-3.79447	-0.286361	2.46378e-07	5.81862e-05
ENSMUSG00000031441	Atp11a	8	A1.1	-2.52417	0.875854	2.57872e-07	5.97935e-05
ENSMUSG00000032207	Lipc	9	D	-1.7884	2.11283	3.11016e-07	7.08284e-05
ENSMUSG00000030214	Plbd1	6	G1	-0.828931	5.85864	3.58904e-07	8.03001e-05
ENSMUSG00000042233	2010015L04Rik	4	E2	-1.59808	2.04585	1.54889e-06	0.000334797
ENSMUSG00000022838	Eaf2	16	B3	-1.32163	2.77356	2.7194e-06	0.000578009
ENSMUSG00000039899	Fgl2	5	A3	-1.86352	1.50225	4.3284e-06	0.000904919
ENSMUSG00000046049	Rp1l1	14	D1	-4.09586	-0.586869	5.08671e-06	0.0010463
ENSMUSG00000042213	Anubl1	6	E3	-1.73555	1.62782	5.31338e-06	0.00107558
ENSMUSG00000084803	5830444B04Rik	4	E2	-1.26595	2.66621	5.84633e-06	0.00116497
ENSMUSG00000053024	Cntn2	1	E4	-2.58719	-0.0400262	6.69638e-06	0.00131383
ENSMUSG00000034981	Parm1	5	E2	-3.22218	-0.436916	7.27765e-06	0.00140624
ENSMUSG00000039470	Zdhhc2	8	A4	-3.09752	-0.559419	7.39886e-06	0.00140832
ENSMUSG00000042389	Tsen2	6	E3	-1.09818	3.19115	7.69953e-06	0.00142307
ENSMUSG00000051378	Kif18b	11	E1	-2.23644	0.460368	7.62923e-06	0.00142307
ENSMUSG00000028718	Stil	4	D1	-1.9764	0.834857	9.09491e-06	0.00165696
ENSMUSG00000020649	Rrm2	12	A1.3	-1.10953	3.0962	1.02033e-05	0.00183272
ENSMUSG00000017499	Cdc6	11	D	-1.72606	1.20212	1.06657e-05	0.00188917
ENSMUSG00000015880	Ncapg	5	B3	-1.46695	1.88808	1.10463e-05	0.00192978
ENSMUSG00000030257	Srgap3	6	E3	-1.6052	2.21523	1.37957e-05	0.00237753
ENSMUSG00000022034	Esco2	14	D1	-1.79843	1.00079	1.49185e-05	0.00253674
ENSMUSG00000040613	Apobec1	6	F1	-0.69184	6.2738	1.51705e-05	0.00254564
ENSMUSG00000066363	Serpina3f	12	E	-1.3205	3.15994	2.00089e-05	0.00331395
ENSMUSG00000030161	Gabarapl1	6	F3	1.48648	1.78938	2.1237e-05	0.00347224
ENSMUSG00000044468	Fam46c	3	F2.2	-1.56386	1.58383	2.15309e-05	0.00347575
ENSMUSG00000079362	Gbp6	5	E5	-1.2466	3.06585	2.29047e-05	0.0036513
ENSMUSG00000026605	Cenpf	1	H6	-1.47489	1.66155	2.6832e-05	0.00417304
ENSMUSG00000041362	4930506M07Rik	19	D3	-3.43926	-0.656641	2.65852e-05	0.00417304
ENSMUSG00000033952	Aspm	1	E4	-1.34306	1.94299	2.86735e-05	0.00435325
ENSMUSG00000051652	Lrrc3	10	C1	-3.82658	-0.839348	2.84051e-05	0.00435325
ENSMUSG00000022900	Ildr1	16	B3	-1.11664	2.88946	3.00467e-05	0.00450806
ENSMUSG00000046805	Mpeg1	19	A	-0.692686	5.78424	3.15639e-05	0.00468064
ENSMUSG00000079499	6530402F18Rik	2	B	-1.0839	3.00904	3.51097e-05	0.0051466
ENSMUSG00000087263	Gm15726	X	F5	2.16881	0.59008	3.61074e-05	0.0052327
ENSMUSG00000027715	Ccna2	3	B	-1.37844	1.98941	4.11058e-05	0.00589014
ENSMUSG00000026622	Nek2	1	H6	-1.35305	2.00688	4.41149e-05	0.00613354
ENSMUSG00000032261	Sh3bgrl2	9	E2	-2.08767	0.33708	4.38185e-05	0.00613354
ENSMUSG00000092591	Gm20429	17	B1	-1.23107	2.77719	4.42473e-05	0.00613354
ENSMUSG00000037474	Dtl	1	H6	-1.20524	2.29832	4.51508e-05	0.00619149
ENSMUSG00000024778	Fas	19	C1	-1.09381	3.01969	5.07898e-05	0.00689066
ENSMUSG00000036875	Dna2	10	B4	-1.11177	2.91604	5.29868e-05	0.00711306
ENSMUSG00000020330	Hmmr	11	A5	-1.97464	0.454305	5.73454e-05	0.00761798
ENSMUSG00000029370	Rassf6	5	E1	-1.38424	2.63253	6.01321e-05	0.00790582
ENSMUSG00000046295	Ankle1	8	B3.3	-2.7818	-0.292077	6.46218e-05	0.0084094
ENSMUSG00000002699	Lcp2	11	A4	-1.70823	0.820536	6.53102e-05	0.00841314
ENSMUSG00000001228	Uhrf1	17	D	-0.776333	4.38766	6.59784e-05	0.00841422
ENSMUSG00000030217	Art4	6	G1	-1.47754	1.47863	6.79045e-05	0.00857412
ENSMUSG00000035513	Ntng2	2	B	-1.4718	2.56905	7.18292e-05	0.00898077
ENSMUSG00000015766	Eps8	6	G1	-0.886799	3.96233	8.22066e-05	0.0101785
ENSMUSG00000017453	Pipox	11	B5	-2.83618	-0.494651	9.81052e-05	0.0120302
ENSMUSG00000090186	Gm7592	1	C5	-0.650774	5.45191	9.98666e-05	0.0121295
ENSMUSG00000027469	Tpx2	2	H1	-1.228	2.05773	0.000101936	0.012264
ENSMUSG00000026153	Fam135a	1	A5	-2.16878	0.168413	0.000103815	0.0123734
ENSMUSG00000033060	Lmo7	14	E2.3	-1.60198	1.1526	0.000105303	0.0124346
ENSMUSG00000031517	Gpm6a	8	B1.3	-2.08767	0.322292	0.000112297	0.0131388
ENSMUSG00000020592	Sdc1	12	A1.1	1.05226	3.37255	0.000138551	0.0160227
ENSMUSG00000056999	Ide	19	C2	0.638408	5.90098	0.000139459	0.0160227
ENSMUSG00000000617	Grm6	11	B1.3	-1.12647	2.71944	0.000152357	0.0173483
ENSMUSG00000022197	Pdzd2	15	A1	-0.91948	4.4397	0.000155719	0.0175742
ENSMUSG00000041064	Pif1	9	C	-2.17982	-0.215519	0.000186198	0.0208296
ENSMUSG00000041481	Serpina3g	12	E	-0.803961	7.01177	0.000195443	0.0216738
ENSMUSG00000027883	Gpsm2	3	F3	-1.72886	0.700399	0.000201731	0.0221783
ENSMUSG00000034311	Kif4	X	C3	-1.44182	1.24512	0.000206151	0.0224704
ENSMUSG00000073643	Wdfy1	1	C4	-0.610943	5.61639	0.000213457	0.0230696
ENSMUSG00000017716	Birc5	11	E2	-1.52285	1.00184	0.000217544	0.0233137
ENSMUSG00000016028	Celsr1	15	E2	-1.25361	1.70482	0.000246662	0.026214
ENSMUSG00000026669	Mcm10	2	A1	-1.38015	1.38267	0.000303779	0.0320173
ENSMUSG00000022901	Cd86	16	B3	-0.602832	5.41721	0.000329863	0.0344815
ENSMUSG00000027379	Bub1	2	F1	-1.64703	0.776572	0.000342386	0.0352133
ENSMUSG00000040265	Dnm3	1	H2.1	-3.05345	-0.640588	0.000341786	0.0352133
ENSMUSG00000023031	Cela1	15	F1	2.05237	0.417462	0.000364332	0.0371706
ENSMUSG00000001444	Tbx21	11	D	-1.16702	2.49143	0.00037558	0.0380141
ENSMUSG00000079733	Tmem181b-ps	17	A1	-0.931769	2.87354	0.000423126	0.0424892
ENSMUSG00000038264	Sema7a	9	B	-0.63278	5.58882	0.000433431	0.0431839
ENSMUSG00000031639	Tlr3	8	B1.1	-0.796436	3.50437	0.000469329	0.0460412
ENSMUSG00000040009	Gnaz	10	C1	-2.81031	-0.829317	0.000466539	0.0460412
ENSMUSG00000026113	Inpp4a	1	B	-0.615701	5.1913	0.000494747	0.0481641
ENSMUSG00000058290	Espl1	15	F3	-1.30258	1.35492	0.000556638	0.0537788
ENSMUSG00000036606	Plxnb2	15	E3	-0.626988	4.94735	0.00057242	0.0548878
ENSMUSG00000048327	Ckap2l	2	F1	-1.25737	1.33481	0.000624702	0.0594539
ENSMUSG00000031626	Sorbs2	8	B1.1	-1.24598	1.78388	0.00063741	0.0598696
ENSMUSG00000071716	Apol7e	15	E1	-2.17543	-0.100631	0.000638459	0.0598696
ENSMUSG00000002055	Spag5	11	B5	-1.25361	1.69528	0.000646343	0.0601665
ENSMUSG00000030322	Mbd4	6	E3	0.555475	5.71705	0.000685064	0.0629999
ENSMUSG00000031957	Ctrb1	8	E1	1.8142	1.22963	0.00068666	0.0629999
ENSMUSG00000030342	Cd9	6	F3	0.88357	3.06423	0.000703354	0.0640705
ENSMUSG00000029581	Fscn1	5	G2	-2.64196	-0.959467	0.000730327	0.0660558
ENSMUSG00000092340	Olfr754-ps1	17	B1	-1.28906	1.46523	0.000802626	0.0720837
ENSMUSG00000022607	Ptk2	15	D3	-0.718586	3.73332	0.000852095	0.0759913
ENSMUSG00000085786	Gm15987	6	F3	0.615271	6.14305	0.00089952	0.0794024
ENSMUSG00000090877	Hspa1b	17	B1	-2.52196	0.0516559	0.000902795	0.0794024
ENSMUSG00000089417	3	E1	-1.36699	2.32863	0.0009497	0.0829557
ENSMUSG00000001517	Foxm1	6	F3	-0.75727	3.57763	0.000963131	0.0835566
ENSMUSG00000030172	Erc1	6	F1	-0.627814	4.49419	0.0010159	0.0875389
ENSMUSG00000087150	BC064078	6	F3	-0.9179	3.03718	0.00108368	0.0927524
ENSMUSG00000042029	Ncapg2	12	F2	-0.808428	3.14264	0.00118048	0.100365
ENSMUSG00000078490	C030017K20Rik	4	E2	-1.73168	0.322651	0.00119269	0.100731
ENSMUSG00000026407	Cacna1s	1	E4	-1.36296	0.784236	0.00135509	0.113694
ENSMUSG00000039396	Neil3	8	B1.3	-1.53744	0.492796	0.00142645	0.118127
ENSMUSG00000063660	Olfr98	17	B1	-1.16576	1.75627	0.00142432	0.118127
ENSMUSG00000032641	Gpr19	6	G1	0.912591	2.70092	0.00151795	0.124893
ENSMUSG00000042453	Reln	5	A3	-1.15164	1.93841	0.00158371	0.128644
ENSMUSG00000059495	Arhgef12	9	A5.1	-0.616562	4.84936	0.00158105	0.128644
ENSMUSG00000041729	Coro2b	9	B	-1.77087	-0.0241865	0.00162706	0.131328
ENSMUSG00000024989	Cep55	19	C2	-1.01685	1.91115	0.00168246	0.134946
ENSMUSG00000028469	Npr2	4	A5	-1.78588	0.351528	0.00189518	0.151058
ENSMUSG00000078763	Slfn1	11	C	-1.0124	2.21334	0.00191495	0.151686
ENSMUSG00000028037	Ifi44	3	H3	-1.5005	0.413279	0.00195868	0.154192
ENSMUSG00000040253	Gbp7	3	H1	-0.589205	5.41283	0.00200718	0.15704
ENSMUSG00000034591	Slc41a2	10	C1	-0.569399	4.67794	0.00207482	0.161342
ENSMUSG00000028678	Kif2c	4	D1	-1.47261	0.386568	0.00221533	0.171225
ENSMUSG00000019942	Cdk1	10	B5.3	-1.38941	0.897593	0.00223458	0.171673
ENSMUSG00000057163	Prss2	6	B1	2.00387	-0.310417	0.00243292	0.18579
ENSMUSG00000039959	Hip1	5	G2	-0.552293	5.2722	0.00246378	0.187028
ENSMUSG00000032818	Loxhd1	18	E3	1.35964	0.724719	0.00249887	0.188569
ENSMUSG00000032298	Neil1	9	B	-0.571161	5.44321	0.00260184	0.195184
ENSMUSG00000032218	Ccnb2	9	D	-0.989195	1.72901	0.00263719	0.196679

## Sheet: GO analysis Naive B cells
GO.ID	Description	p.Val	FDR
GO:0000278	mitotic cell cycle	1.10744e+07	0.00106547195243192
GO:0022403	cell cycle phase	5.04821e+07	0.00242844111154505
GO:0022402	cell cycle process	1.04735e+08	0.00270081700215574
GO:0000087	M phase of mitotic cell cycle	1.12288e+08	0.00270081700215574
GO:0000279	M phase	2.38007e+08	0.00457973618764571
GO:0000280	nuclear division	4.70439e+08	0.0052235187654963
GO:0007067	mitosis	4.70439e+08	0.0052235187654963
GO:0051983	regulation of chromosome segregation	4.88098e+08	0.0052235187654963
GO:0007059	chromosome segregation	5.12978e+08	0.0052235187654963
GO:0071156	regulation of cell cycle arrest	5.42929e+08	0.0052235187654963
GO:0048285	organelle fission	7.70482e+08	0.00673891631976339
GO:0010564	regulation of cell cycle process	1.07187e+08	0.00828443162608886
GO:0000086	G2/M transition of mitotic cell cycle	1.1194e+09	0.00828443162608886
GO:0000075	cell cycle checkpoint	1.62076e+09	0.0111381277426825
GO:0007049	cell cycle	2.74417e+09	0.0176011282800071
GO:0001764	neuron migration	3.06816e+09	0.0184492453439134
GO:0000090	mitotic anaphase	5.20053e+09	0.0294319269405615
GO:0007050	cell cycle arrest	6.82037e+09	0.0364548837769322
GO:0051322	anaphase	9.42964e+09	0.0477487425389133
GO:0051301	cell division	0.000134520816348017	0.0647112387042136
GO:0051988	regulation of attachment of spindle microtubules to kinetochore	0.000161902665461352	0.0741745497335081
GO:0060167	regulation of adenosine receptor signaling pathway	0.000178934878153156	0.0782514755777961
GO:0007346	regulation of mitotic cell cycle	0.00022299840502566	0.0903658683853125
GO:0033043	regulation of organelle organization	0.000242757823447388	0.0903658683853125
GO:0000819	sister chromatid segregation	0.000279012415047758	0.0903658683853125
GO:0006216	cytidine catabolic process	0.000281776951622428	0.0903658683853125
GO:0009972	cytidine deamination	0.000281776951622428	0.0903658683853125
GO:0046087	cytidine metabolic process	0.000281776951622428	0.0903658683853125
GO:0046133	pyrimidine ribonucleoside catabolic process	0.000281776951622428	0.0903658683853125
GO:0046135	pyrimidine nucleoside catabolic process	0.000281776951622428	0.0903658683853125
GO:0090308	regulation of methylation-dependent chromatin silencing	0.000329307792825944	0.0990084460868251
GO:0090310	negative regulation of methylation-dependent chromatin silencing	0.000329307792825944	0.0990084460868251
GO:0006928	cellular component movement	0.000391526152553183	0.114147670112551
GO:0045786	negative regulation of cell cycle	0.00041009277701821	0.116044194343888
GO:0007017	microtubule-based process	0.000466347342184048	0.121111782568693
GO:0051128	regulation of cellular component organization	0.000468677711915436	0.121111782568693
GO:0007186	G-protein coupled receptor protein signaling pathway	0.000478354405738522	0.121111782568693
GO:0050789	regulation of biological process	0.000502859035275228	0.123107364840089
GO:0000226	microtubule cytoskeleton organization	0.000511827730340253	0.123107364840089
GO:0046131	pyrimidine ribonucleoside metabolic process	0.000576074623906171	0.135180828209787
GO:0008283	cell proliferation	0.000665970250797588	0.152554756736276
GO:0006955	immune response	0.000713988990730721	0.157181137947259
GO:0031576	G2/M transition checkpoint	0.000733024110198931	0.157181137947259
GO:0051984	positive regulation of chromosome segregation	0.000735178381418421	0.157181137947259
GO:0008277	regulation of G-protein coupled receptor protein signaling pathway	0.000786563031017506	0.164511367856944
GO:0048522	positive regulation of cellular process	0.0008273597835022	0.169362308022865
GO:0007093	mitotic cell cycle checkpoint	0.000846618801206863	0.169694155966901
GO:0006259	DNA metabolic process	0.000916313380002793	0.179915327122589
GO:0051726	regulation of cell cycle	0.000983359211662154	0.18550782304709
GO:0065007	biological regulation	0.00101239636693973	0.187312797044752
GO:0048812	neuron projection morphogenesis	0.00103325142307504	0.187564376252924
GO:0002686	negative regulation of leukocyte migration	0.00106514756460656	0.189773791094069
